# Supplementary material for: Predictability in Cellular Automata
Source: PLoS One. 2014 Oct 1;9(10):e108177. doi: 10.1371/journal.pone.0108177 (PMC4182702; doi:10.1371/journal.pone.0108177)
Supplement: File S1 — Numerical results for different automata. (XLS) [file pone.0108177.s001.xls]

## Sheet: Figures
			neighborhood 3
classes	0	2	4	6	8	10
configurations in each class	2	90	420	420	90	2
x	0	2	4	6	8	10
Theory	0.0209772	0.314658	0.489468	0.163156	0.011654	8.6326e-05
Sync n=10^5	0.02221	0.31419	0.48896	0.16258	0.01201	5e-05
Sync n=10^6	0.021011	0.315249	0.488626	0.163108	0.011918	8.8e-05
			neighborhood 5
classes	0	4	6	8	10	12	14
configurations in each class	2	20	90	170	372	320	50
x	0	4	6	8	10	12	14
Theory	0.171718	0.190798	0.286197	0.180198	0.131438	0.0376884	0.00196294
Sync arbitrary	0.03616	0.1022	0.23615	0.23458	0.26541	0.1157	0.0098
Sync DBE	0.17096	0.19079	0.28661	0.18007	0.13159	0.03809	0.00189

## Sheet: Numerical results
Synchronous	Automaton
Each iteration we update all the cells in the CA, from left to right, according to the local transition rule
	1. Start from an arbitrary configuration, run CA for n iterations, then record the next n configurations
lattice size	10					10
number of iterations	10^5					10^6
neighborhood size	2	3	5	5		2	3
	Class 0 - 661 configurations	Class 0 - 2221 configurations	arbitrary parameters:	DBE parameters		Class 0 - 6524 configurations	Class 0 - 21011 configurations
	Class 2 - 17896 configurations	Class 2 - 31419 configurations	(0.2, 0.3, 0.4)	(0.08888, 0.2, 0.4)		Class 2 - 179904 configurations	Class 2 - 315249 configurations
	Class 4 - 49218 configurations	Class 4 - 48896 configurations	Class 0 - 3616 configurations	Class 0 - 17096 configurations		Class 4 - 491298 configurations	Class 4 - 488626 configurations
	Class 6 - 28690 configurations	Class 6 - 16258 configurations	Class 4 - 10220 configurations	Class 4 - 19079 configurations		Class 6 - 286354 configurations	Class 6 - 163108 configurations
	Class 8 - 3492 configurations	Class 8 - 1201 configurations	Class 6 - 23615 configurations	Class 6 - 28661 configurations		Class 8 - 35481 configurations	Class 8 - 11918 configurations
	Class 10 - 43 configurations	Class 10 - 5 configurations	Class 8 - 23458 configurations	Class 8 - 18007 configurations		Class 10 - 439 configurations	Class 10 - 88 configurations
	Configuration 0 occures 364 times	Configuration 0 occures 1096 times	Class 10 - 26541 configurations	Class 10 - 13159 configurations		Configuration 0 occures 3225 times	Configuration 0 occures 10439 times
	Configuration 1 occures 144 times	Configuration 1 occures 355 times	Class 12 - 11570 configurations	Class 12 - 3809 configurations		Configuration 1 occures 1405 times	Configuration 1 occures 3403 times
	Configuration 2 occures 217 times	Configuration 2 occures 359 times	Class 14 - 980 configurations	Class 14 - 189 configurations		Configuration 2 occures 2156 times	Configuration 2 occures 3567 times
	Configuration 3 occures 152 times	Configuration 3 occures 365 times	Configuration 0 occures 1800 times	Configuration 0 occures 8517 times		Configuration 3 occures 1409 times	Configuration 3 occures 3446 times
	Configuration 4 occures 235 times	Configuration 4 occures 318 times	Configuration 1 occures 543 times	Configuration 1 occures 948 times		Configuration 4 occures 2146 times	Configuration 4 occures 3470 times
	Configuration 5 occures 97 times	Configuration 5 occures 112 times	Configuration 2 occures 523 times	Configuration 2 occures 954 times		Configuration 5 occures 827 times	Configuration 5 occures 1204 times
	Configuration 6 occures 230 times	Configuration 6 occures 322 times	Configuration 3 occures 260 times	Configuration 3 occures 289 times		Configuration 6 occures 2123 times	Configuration 6 occures 3509 times
	Configuration 7 occures 123 times	Configuration 7 occures 368 times	Configuration 4 occures 528 times	Configuration 4 occures 973 times		Configuration 7 occures 1439 times	Configuration 7 occures 3508 times
	Configuration 8 occures 225 times	Configuration 8 occures 344 times	Configuration 5 occures 312 times	Configuration 5 occures 315 times		Configuration 8 occures 2113 times	Configuration 8 occures 3552 times
	Configuration 9 occures 77 times	Configuration 9 occures 113 times	Configuration 6 occures 259 times	Configuration 6 occures 361 times		Configuration 9 occures 866 times	Configuration 9 occures 1165 times
	Configuration 10 occures 120 times	Configuration 10 occures 121 times	Configuration 7 occures 258 times	Configuration 7 occures 306 times		Configuration 10 occures 1459 times	Configuration 10 occures 1195 times
	Configuration 11 occures 92 times	Configuration 11 occures 136 times	Configuration 8 occures 518 times	Configuration 8 occures 921 times		Configuration 11 occures 899 times	Configuration 11 occures 1131 times
	Configuration 12 occures 216 times	Configuration 12 occures 342 times	Configuration 9 occures 136 times	Configuration 9 occures 94 times		Configuration 12 occures 2056 times	Configuration 12 occures 3527 times
	Configuration 13 occures 69 times	Configuration 13 occures 114 times	Configuration 10 occures 265 times	Configuration 10 occures 306 times		Configuration 13 occures 933 times	Configuration 13 occures 1125 times
	Configuration 14 occures 218 times	Configuration 14 occures 372 times	Configuration 11 occures 140 times	Configuration 11 occures 124 times		Configuration 14 occures 2188 times	Configuration 14 occures 3483 times
	Configuration 15 occures 143 times	Configuration 15 occures 353 times	Configuration 12 occures 266 times	Configuration 12 occures 326 times		Configuration 15 occures 1397 times	Configuration 15 occures 3445 times
	Configuration 16 occures 221 times	Configuration 16 occures 357 times	Configuration 13 occures 118 times	Configuration 13 occures 117 times		Configuration 16 occures 2236 times	Configuration 16 occures 3438 times
	Configuration 17 occures 99 times	Configuration 17 occures 104 times	Configuration 14 occures 265 times	Configuration 14 occures 326 times		Configuration 17 occures 887 times	Configuration 17 occures 1148 times
	Configuration 18 occures 140 times	Configuration 18 occures 113 times	Configuration 15 occures 272 times	Configuration 15 occures 318 times		Configuration 18 occures 1316 times	Configuration 18 occures 1123 times
	Configuration 19 occures 81 times	Configuration 19 occures 125 times	Configuration 16 occures 491 times	Configuration 16 occures 944 times		Configuration 19 occures 872 times	Configuration 19 occures 1201 times
	Configuration 20 occures 154 times	Configuration 20 occures 107 times	Configuration 17 occures 148 times	Configuration 17 occures 116 times		Configuration 20 occures 1421 times	Configuration 20 occures 1208 times
	Configuration 21 occures 51 times	Configuration 21 occures 31 times	Configuration 18 occures 153 times	Configuration 18 occures 105 times		Configuration 21 occures 527 times	Configuration 21 occures 357 times
	Configuration 22 occures 135 times	Configuration 22 occures 117 times	Configuration 19 occures 75 times	Configuration 19 occures 36 times		Configuration 22 occures 1353 times	Configuration 22 occures 1142 times
	Configuration 23 occures 94 times	Configuration 23 occures 133 times	Configuration 20 occures 269 times	Configuration 20 occures 338 times		Configuration 23 occures 873 times	Configuration 23 occures 1149 times
	Configuration 24 occures 238 times	Configuration 24 occures 356 times	Configuration 21 occures 146 times	Configuration 21 occures 103 times		Configuration 24 occures 2200 times	Configuration 24 occures 3484 times
	Configuration 25 occures 93 times	Configuration 25 occures 118 times	Configuration 22 occures 157 times	Configuration 22 occures 124 times		Configuration 25 occures 867 times	Configuration 25 occures 1127 times
	Configuration 26 occures 133 times	Configuration 26 occures 121 times	Configuration 23 occures 152 times	Configuration 23 occures 104 times		Configuration 26 occures 1415 times	Configuration 26 occures 1096 times
	Configuration 27 occures 104 times	Configuration 27 occures 141 times	Configuration 24 occures 262 times	Configuration 24 occures 291 times		Configuration 27 occures 850 times	Configuration 27 occures 1149 times
	Configuration 28 occures 184 times	Configuration 28 occures 345 times	Configuration 25 occures 65 times	Configuration 25 occures 30 times		Configuration 28 occures 2211 times	Configuration 28 occures 3454 times
	Configuration 29 occures 82 times	Configuration 29 occures 94 times	Configuration 26 occures 143 times	Configuration 26 occures 108 times		Configuration 29 occures 864 times	Configuration 29 occures 1180 times
	Configuration 30 occures 246 times	Configuration 30 occures 321 times	Configuration 27 occures 57 times	Configuration 27 occures 41 times		Configuration 30 occures 2173 times	Configuration 30 occures 3477 times
	Configuration 31 occures 127 times	Configuration 31 occures 354 times	Configuration 28 occures 265 times	Configuration 28 occures 321 times		Configuration 31 occures 1379 times	Configuration 31 occures 3486 times
	Configuration 32 occures 214 times	Configuration 32 occures 349 times	Configuration 29 occures 144 times	Configuration 29 occures 104 times		Configuration 32 occures 2221 times	Configuration 32 occures 3470 times
	Configuration 33 occures 96 times	Configuration 33 occures 101 times	Configuration 30 occures 283 times	Configuration 30 occures 336 times		Configuration 33 occures 855 times	Configuration 33 occures 1177 times
	Configuration 34 occures 132 times	Configuration 34 occures 125 times	Configuration 31 occures 268 times	Configuration 31 occures 300 times		Configuration 34 occures 1357 times	Configuration 34 occures 1152 times
	Configuration 35 occures 80 times	Configuration 35 occures 125 times	Configuration 32 occures 527 times	Configuration 32 occures 958 times		Configuration 35 occures 843 times	Configuration 35 occures 1075 times
	Configuration 36 occures 146 times	Configuration 36 occures 100 times	Configuration 33 occures 147 times	Configuration 33 occures 106 times		Configuration 36 occures 1367 times	Configuration 36 occures 1094 times
	Configuration 37 occures 65 times	Configuration 37 occures 52 times	Configuration 34 occures 150 times	Configuration 34 occures 115 times		Configuration 37 occures 576 times	Configuration 37 occures 386 times
	Configuration 38 occures 146 times	Configuration 38 occures 118 times	Configuration 35 occures 52 times	Configuration 35 occures 33 times		Configuration 38 occures 1346 times	Configuration 38 occures 1118 times
	Configuration 39 occures 78 times	Configuration 39 occures 117 times	Configuration 36 occures 150 times	Configuration 36 occures 97 times		Configuration 39 occures 817 times	Configuration 39 occures 1176 times
	Configuration 40 occures 125 times	Configuration 40 occures 128 times	Configuration 37 occures 72 times	Configuration 37 occures 48 times		Configuration 40 occures 1362 times	Configuration 40 occures 1133 times
	Configuration 41 occures 63 times	Configuration 41 occures 33 times	Configuration 38 occures 61 times	Configuration 38 occures 34 times		Configuration 41 occures 544 times	Configuration 41 occures 404 times
	Configuration 42 occures 99 times	Configuration 42 occures 44 times	Configuration 39 occures 73 times	Configuration 39 occures 29 times		Configuration 42 occures 896 times	Configuration 42 occures 356 times
	Configuration 43 occures 69 times	Configuration 43 occures 49 times	Configuration 40 occures 258 times	Configuration 40 occures 324 times		Configuration 43 occures 543 times	Configuration 43 occures 345 times
	Configuration 44 occures 161 times	Configuration 44 occures 139 times	Configuration 41 occures 72 times	Configuration 41 occures 38 times		Configuration 44 occures 1319 times	Configuration 44 occures 1141 times
	Configuration 45 occures 54 times	Configuration 45 occures 33 times	Configuration 42 occures 128 times	Configuration 42 occures 114 times		Configuration 45 occures 516 times	Configuration 45 occures 387 times
	Configuration 46 occures 159 times	Configuration 46 occures 121 times	Configuration 43 occures 70 times	Configuration 43 occures 28 times		Configuration 46 occures 1352 times	Configuration 46 occures 1177 times
	Configuration 47 occures 68 times	Configuration 47 occures 119 times	Configuration 44 occures 110 times	Configuration 44 occures 98 times		Configuration 47 occures 846 times	Configuration 47 occures 1172 times
	Configuration 48 occures 206 times	Configuration 48 occures 354 times	Configuration 45 occures 75 times	Configuration 45 occures 37 times		Configuration 48 occures 2156 times	Configuration 48 occures 3423 times
	Configuration 49 occures 86 times	Configuration 49 occures 110 times	Configuration 46 occures 136 times	Configuration 46 occures 99 times		Configuration 49 occures 832 times	Configuration 49 occures 1148 times
	Configuration 50 occures 141 times	Configuration 50 occures 106 times	Configuration 47 occures 127 times	Configuration 47 occures 112 times		Configuration 50 occures 1329 times	Configuration 50 occures 1160 times
	Configuration 51 occures 110 times	Configuration 51 occures 126 times	Configuration 48 occures 254 times	Configuration 48 occures 357 times		Configuration 51 occures 852 times	Configuration 51 occures 1098 times
	Configuration 52 occures 124 times	Configuration 52 occures 110 times	Configuration 49 occures 78 times	Configuration 49 occures 29 times		Configuration 52 occures 1447 times	Configuration 52 occures 1154 times
	Configuration 53 occures 58 times	Configuration 53 occures 35 times	Configuration 50 occures 59 times	Configuration 50 occures 48 times		Configuration 53 occures 523 times	Configuration 53 occures 421 times
	Configuration 54 occures 121 times	Configuration 54 occures 94 times	Configuration 51 occures 38 times	Configuration 51 occures 10 times		Configuration 54 occures 1370 times	Configuration 54 occures 1164 times
	Configuration 55 occures 85 times	Configuration 55 occures 126 times	Configuration 52 occures 144 times	Configuration 52 occures 126 times		Configuration 55 occures 900 times	Configuration 55 occures 1174 times
	Configuration 56 occures 221 times	Configuration 56 occures 326 times	Configuration 53 occures 77 times	Configuration 53 occures 33 times		Configuration 56 occures 2127 times	Configuration 56 occures 3503 times
	Configuration 57 occures 78 times	Configuration 57 occures 101 times	Configuration 54 occures 62 times	Configuration 54 occures 32 times		Configuration 57 occures 800 times	Configuration 57 occures 1115 times
	Configuration 58 occures 138 times	Configuration 58 occures 95 times	Configuration 55 occures 79 times	Configuration 55 occures 43 times		Configuration 58 occures 1387 times	Configuration 58 occures 1185 times
	Configuration 59 occures 94 times	Configuration 59 occures 128 times	Configuration 56 occures 213 times	Configuration 56 occures 298 times		Configuration 59 occures 882 times	Configuration 59 occures 1138 times
	Configuration 60 occures 193 times	Configuration 60 occures 345 times	Configuration 57 occures 72 times	Configuration 57 occures 41 times		Configuration 60 occures 2184 times	Configuration 60 occures 3471 times
	Configuration 61 occures 80 times	Configuration 61 occures 108 times	Configuration 58 occures 143 times	Configuration 58 occures 115 times		Configuration 61 occures 841 times	Configuration 61 occures 1136 times
	Configuration 62 occures 215 times	Configuration 62 occures 357 times	Configuration 59 occures 70 times	Configuration 59 occures 38 times		Configuration 62 occures 2213 times	Configuration 62 occures 3437 times
	Configuration 63 occures 134 times	Configuration 63 occures 341 times	Configuration 60 occures 285 times	Configuration 60 occures 312 times		Configuration 63 occures 1334 times	Configuration 63 occures 3532 times
	Configuration 64 occures 228 times	Configuration 64 occures 332 times	Configuration 61 occures 128 times	Configuration 61 occures 92 times		Configuration 64 occures 2159 times	Configuration 64 occures 3542 times
	Configuration 65 occures 93 times	Configuration 65 occures 98 times	Configuration 62 occures 271 times	Configuration 62 occures 337 times		Configuration 65 occures 880 times	Configuration 65 occures 1193 times
	Configuration 66 occures 166 times	Configuration 66 occures 145 times	Configuration 63 occures 281 times	Configuration 63 occures 326 times		Configuration 66 occures 1339 times	Configuration 66 occures 1155 times
	Configuration 67 occures 86 times	Configuration 67 occures 112 times	Configuration 64 occures 478 times	Configuration 64 occures 1016 times		Configuration 67 occures 805 times	Configuration 67 occures 1226 times
	Configuration 68 occures 147 times	Configuration 68 occures 112 times	Configuration 65 occures 148 times	Configuration 65 occures 110 times		Configuration 68 occures 1331 times	Configuration 68 occures 1140 times
	Configuration 69 occures 58 times	Configuration 69 occures 42 times	Configuration 66 occures 152 times	Configuration 66 occures 119 times		Configuration 69 occures 516 times	Configuration 69 occures 380 times
	Configuration 70 occures 147 times	Configuration 70 occures 104 times	Configuration 67 occures 84 times	Configuration 67 occures 36 times		Configuration 70 occures 1370 times	Configuration 70 occures 1233 times
	Configuration 71 occures 80 times	Configuration 71 occures 109 times	Configuration 68 occures 151 times	Configuration 68 occures 95 times		Configuration 71 occures 868 times	Configuration 71 occures 1138 times
	Configuration 72 occures 118 times	Configuration 72 occures 117 times	Configuration 69 occures 81 times	Configuration 69 occures 41 times		Configuration 72 occures 1282 times	Configuration 72 occures 1207 times
	Configuration 73 occures 54 times	Configuration 73 occures 28 times	Configuration 70 occures 74 times	Configuration 70 occures 30 times		Configuration 73 occures 569 times	Configuration 73 occures 381 times
	Configuration 74 occures 75 times	Configuration 74 occures 37 times	Configuration 71 occures 85 times	Configuration 71 occures 43 times		Configuration 74 occures 905 times	Configuration 74 occures 369 times
	Configuration 75 occures 46 times	Configuration 75 occures 44 times	Configuration 72 occures 114 times	Configuration 72 occures 112 times		Configuration 75 occures 545 times	Configuration 75 occures 405 times
	Configuration 76 occures 151 times	Configuration 76 occures 131 times	Configuration 73 occures 45 times	Configuration 73 occures 16 times		Configuration 76 occures 1361 times	Configuration 76 occures 1142 times
	Configuration 77 occures 52 times	Configuration 77 occures 27 times	Configuration 74 occures 71 times	Configuration 74 occures 29 times		Configuration 77 occures 504 times	Configuration 77 occures 397 times
	Configuration 78 occures 139 times	Configuration 78 occures 101 times	Configuration 75 occures 36 times	Configuration 75 occures 8 times		Configuration 78 occures 1342 times	Configuration 78 occures 1204 times
	Configuration 79 occures 99 times	Configuration 79 occures 106 times	Configuration 76 occures 71 times	Configuration 76 occures 30 times		Configuration 79 occures 844 times	Configuration 79 occures 1100 times
	Configuration 80 occures 148 times	Configuration 80 occures 123 times	Configuration 77 occures 34 times	Configuration 77 occures 5 times		Configuration 80 occures 1420 times	Configuration 80 occures 1159 times
	Configuration 81 occures 76 times	Configuration 81 occures 45 times	Configuration 78 occures 83 times	Configuration 78 occures 31 times		Configuration 81 occures 554 times	Configuration 81 occures 393 times
	Configuration 82 occures 100 times	Configuration 82 occures 38 times	Configuration 79 occures 91 times	Configuration 79 occures 42 times		Configuration 82 occures 841 times	Configuration 82 occures 379 times
	Configuration 83 occures 59 times	Configuration 83 occures 43 times	Configuration 80 occures 284 times	Configuration 80 occures 333 times		Configuration 83 occures 542 times	Configuration 83 occures 423 times
	Configuration 84 occures 74 times	Configuration 84 occures 41 times	Configuration 81 occures 63 times	Configuration 81 occures 32 times		Configuration 84 occures 838 times	Configuration 84 occures 397 times
	Configuration 85 occures 28 times	Configuration 85 occures 16 times	Configuration 82 occures 91 times	Configuration 82 occures 35 times		Configuration 85 occures 387 times	Configuration 85 occures 136 times
	Configuration 86 occures 114 times	Configuration 86 occures 39 times	Configuration 83 occures 29 times	Configuration 83 occures 13 times		Configuration 86 occures 917 times	Configuration 86 occures 390 times
	Configuration 87 occures 48 times	Configuration 87 occures 38 times	Configuration 84 occures 150 times	Configuration 84 occures 116 times		Configuration 87 occures 544 times	Configuration 87 occures 393 times
	Configuration 88 occures 139 times	Configuration 88 occures 129 times	Configuration 85 occures 72 times	Configuration 85 occures 32 times		Configuration 88 occures 1390 times	Configuration 88 occures 1214 times
	Configuration 89 occures 52 times	Configuration 89 occures 45 times	Configuration 86 occures 75 times	Configuration 86 occures 40 times		Configuration 89 occures 559 times	Configuration 89 occures 375 times
	Configuration 90 occures 84 times	Configuration 90 occures 40 times	Configuration 87 occures 75 times	Configuration 87 occures 32 times		Configuration 90 occures 895 times	Configuration 90 occures 400 times
	Configuration 91 occures 48 times	Configuration 91 occures 36 times	Configuration 88 occures 134 times	Configuration 88 occures 98 times		Configuration 91 occures 554 times	Configuration 91 occures 384 times
	Configuration 92 occures 143 times	Configuration 92 occures 125 times	Configuration 89 occures 35 times	Configuration 89 occures 18 times		Configuration 92 occures 1395 times	Configuration 92 occures 1144 times
	Configuration 93 occures 66 times	Configuration 93 occures 28 times	Configuration 90 occures 82 times	Configuration 90 occures 43 times		Configuration 93 occures 537 times	Configuration 93 occures 385 times
	Configuration 94 occures 127 times	Configuration 94 occures 109 times	Configuration 91 occures 28 times	Configuration 91 occures 14 times		Configuration 94 occures 1430 times	Configuration 94 occures 1113 times
	Configuration 95 occures 76 times	Configuration 95 occures 127 times	Configuration 92 occures 155 times	Configuration 92 occures 104 times		Configuration 95 occures 855 times	Configuration 95 occures 1140 times
	Configuration 96 occures 206 times	Configuration 96 occures 357 times	Configuration 93 occures 78 times	Configuration 93 occures 39 times		Configuration 96 occures 2221 times	Configuration 96 occures 3515 times
	Configuration 97 occures 75 times	Configuration 97 occures 128 times	Configuration 94 occures 150 times	Configuration 94 occures 130 times		Configuration 97 occures 863 times	Configuration 97 occures 1112 times
	Configuration 98 occures 127 times	Configuration 98 occures 106 times	Configuration 95 occures 128 times	Configuration 95 occures 109 times		Configuration 98 occures 1323 times	Configuration 98 occures 1125 times
	Configuration 99 occures 85 times	Configuration 99 occures 119 times	Configuration 96 occures 258 times	Configuration 96 occures 302 times		Configuration 99 occures 863 times	Configuration 99 occures 1247 times
	Configuration 100 occures 135 times	Configuration 100 occures 113 times	Configuration 97 occures 76 times	Configuration 97 occures 26 times		Configuration 100 occures 1313 times	Configuration 100 occures 1171 times
	Configuration 101 occures 57 times	Configuration 101 occures 44 times	Configuration 98 occures 82 times	Configuration 98 occures 29 times		Configuration 101 occures 528 times	Configuration 101 occures 391 times
	Configuration 102 occures 167 times	Configuration 102 occures 109 times	Configuration 99 occures 35 times	Configuration 99 occures 12 times		Configuration 102 occures 1370 times	Configuration 102 occures 1117 times
	Configuration 103 occures 83 times	Configuration 103 occures 108 times	Configuration 100 occures 80 times	Configuration 100 occures 44 times		Configuration 103 occures 798 times	Configuration 103 occures 1152 times
	Configuration 104 occures 129 times	Configuration 104 occures 129 times	Configuration 101 occures 44 times	Configuration 101 occures 8 times		Configuration 104 occures 1381 times	Configuration 104 occures 1175 times
	Configuration 105 occures 35 times	Configuration 105 occures 29 times	Configuration 102 occures 40 times	Configuration 102 occures 11 times		Configuration 105 occures 530 times	Configuration 105 occures 370 times
	Configuration 106 occures 90 times	Configuration 106 occures 45 times	Configuration 103 occures 32 times	Configuration 103 occures 12 times		Configuration 106 occures 883 times	Configuration 106 occures 397 times
	Configuration 107 occures 53 times	Configuration 107 occures 26 times	Configuration 104 occures 147 times	Configuration 104 occures 111 times		Configuration 107 occures 531 times	Configuration 107 occures 400 times
	Configuration 108 occures 106 times	Configuration 108 occures 116 times	Configuration 105 occures 28 times	Configuration 105 occures 12 times		Configuration 108 occures 1366 times	Configuration 108 occures 1212 times
	Configuration 109 occures 60 times	Configuration 109 occures 42 times	Configuration 106 occures 66 times	Configuration 106 occures 44 times		Configuration 109 occures 587 times	Configuration 109 occures 385 times
	Configuration 110 occures 122 times	Configuration 110 occures 111 times	Configuration 107 occures 41 times	Configuration 107 occures 14 times		Configuration 110 occures 1430 times	Configuration 110 occures 1198 times
	Configuration 111 occures 86 times	Configuration 111 occures 120 times	Configuration 108 occures 67 times	Configuration 108 occures 34 times		Configuration 111 occures 828 times	Configuration 111 occures 1171 times
	Configuration 112 occures 229 times	Configuration 112 occures 341 times	Configuration 109 occures 36 times	Configuration 109 occures 10 times		Configuration 112 occures 2185 times	Configuration 112 occures 3485 times
	Configuration 113 occures 82 times	Configuration 113 occures 119 times	Configuration 110 occures 91 times	Configuration 110 occures 38 times		Configuration 113 occures 809 times	Configuration 113 occures 1196 times
	Configuration 114 occures 125 times	Configuration 114 occures 100 times	Configuration 111 occures 77 times	Configuration 111 occures 42 times		Configuration 114 occures 1395 times	Configuration 114 occures 1118 times
	Configuration 115 occures 89 times	Configuration 115 occures 131 times	Configuration 112 occures 241 times	Configuration 112 occures 312 times		Configuration 115 occures 836 times	Configuration 115 occures 1201 times
	Configuration 116 occures 142 times	Configuration 116 occures 99 times	Configuration 113 occures 72 times	Configuration 113 occures 39 times		Configuration 116 occures 1330 times	Configuration 116 occures 1150 times
	Configuration 117 occures 56 times	Configuration 117 occures 36 times	Configuration 114 occures 74 times	Configuration 114 occures 23 times		Configuration 117 occures 533 times	Configuration 117 occures 373 times
	Configuration 118 occures 139 times	Configuration 118 occures 119 times	Configuration 115 occures 34 times	Configuration 115 occures 11 times		Configuration 118 occures 1391 times	Configuration 118 occures 1138 times
	Configuration 119 occures 96 times	Configuration 119 occures 112 times	Configuration 116 occures 148 times	Configuration 116 occures 86 times		Configuration 119 occures 834 times	Configuration 119 occures 1166 times
	Configuration 120 occures 245 times	Configuration 120 occures 381 times	Configuration 117 occures 69 times	Configuration 117 occures 33 times		Configuration 120 occures 2102 times	Configuration 120 occures 3486 times
	Configuration 121 occures 71 times	Configuration 121 occures 116 times	Configuration 118 occures 80 times	Configuration 118 occures 31 times		Configuration 121 occures 819 times	Configuration 121 occures 1143 times
	Configuration 122 occures 140 times	Configuration 122 occures 115 times	Configuration 119 occures 66 times	Configuration 119 occures 33 times		Configuration 122 occures 1411 times	Configuration 122 occures 1138 times
	Configuration 123 occures 78 times	Configuration 123 occures 114 times	Configuration 120 occures 266 times	Configuration 120 occures 304 times		Configuration 123 occures 850 times	Configuration 123 occures 1186 times
	Configuration 124 occures 204 times	Configuration 124 occures 317 times	Configuration 121 occures 73 times	Configuration 121 occures 42 times		Configuration 124 occures 2150 times	Configuration 124 occures 3373 times
	Configuration 125 occures 81 times	Configuration 125 occures 99 times	Configuration 122 occures 141 times	Configuration 122 occures 105 times		Configuration 125 occures 892 times	Configuration 125 occures 1162 times
	Configuration 126 occures 214 times	Configuration 126 occures 348 times	Configuration 123 occures 76 times	Configuration 123 occures 40 times		Configuration 126 occures 2327 times	Configuration 126 occures 3485 times
	Configuration 127 occures 142 times	Configuration 127 occures 361 times	Configuration 124 occures 244 times	Configuration 124 occures 306 times		Configuration 127 occures 1365 times	Configuration 127 occures 3523 times
	Configuration 128 occures 223 times	Configuration 128 occures 339 times	Configuration 125 occures 129 times	Configuration 125 occures 112 times		Configuration 128 occures 2136 times	Configuration 128 occures 3468 times
	Configuration 129 occures 87 times	Configuration 129 occures 115 times	Configuration 126 occures 260 times	Configuration 126 occures 359 times		Configuration 129 occures 867 times	Configuration 129 occures 1231 times
	Configuration 130 occures 156 times	Configuration 130 occures 104 times	Configuration 127 occures 274 times	Configuration 127 occures 335 times		Configuration 130 occures 1353 times	Configuration 130 occures 1160 times
	Configuration 131 occures 92 times	Configuration 131 occures 109 times	Configuration 128 occures 490 times	Configuration 128 occures 968 times		Configuration 131 occures 903 times	Configuration 131 occures 1212 times
	Configuration 132 occures 116 times	Configuration 132 occures 108 times	Configuration 129 occures 146 times	Configuration 129 occures 90 times		Configuration 132 occures 1434 times	Configuration 132 occures 1142 times
	Configuration 133 occures 53 times	Configuration 133 occures 40 times	Configuration 130 occures 147 times	Configuration 130 occures 118 times		Configuration 133 occures 515 times	Configuration 133 occures 410 times
	Configuration 134 occures 133 times	Configuration 134 occures 106 times	Configuration 131 occures 86 times	Configuration 131 occures 31 times		Configuration 134 occures 1411 times	Configuration 134 occures 1140 times
	Configuration 135 occures 90 times	Configuration 135 occures 118 times	Configuration 132 occures 163 times	Configuration 132 occures 93 times		Configuration 135 occures 856 times	Configuration 135 occures 1116 times
	Configuration 136 occures 141 times	Configuration 136 occures 122 times	Configuration 133 occures 74 times	Configuration 133 occures 39 times		Configuration 136 occures 1344 times	Configuration 136 occures 1095 times
	Configuration 137 occures 53 times	Configuration 137 occures 43 times	Configuration 134 occures 75 times	Configuration 134 occures 37 times		Configuration 137 occures 541 times	Configuration 137 occures 371 times
	Configuration 138 occures 98 times	Configuration 138 occures 39 times	Configuration 135 occures 64 times	Configuration 135 occures 43 times		Configuration 138 occures 903 times	Configuration 138 occures 369 times
	Configuration 139 occures 70 times	Configuration 139 occures 40 times	Configuration 136 occures 144 times	Configuration 136 occures 117 times		Configuration 139 occures 562 times	Configuration 139 occures 383 times
	Configuration 140 occures 128 times	Configuration 140 occures 125 times	Configuration 137 occures 40 times	Configuration 137 occures 15 times		Configuration 140 occures 1437 times	Configuration 140 occures 1151 times
	Configuration 141 occures 44 times	Configuration 141 occures 33 times	Configuration 138 occures 65 times	Configuration 138 occures 39 times		Configuration 141 occures 562 times	Configuration 141 occures 369 times
	Configuration 142 occures 147 times	Configuration 142 occures 140 times	Configuration 139 occures 35 times	Configuration 139 occures 4 times		Configuration 142 occures 1376 times	Configuration 142 occures 1171 times
	Configuration 143 occures 94 times	Configuration 143 occures 108 times	Configuration 140 occures 65 times	Configuration 140 occures 26 times		Configuration 143 occures 869 times	Configuration 143 occures 1210 times
	Configuration 144 occures 153 times	Configuration 144 occures 130 times	Configuration 141 occures 29 times	Configuration 141 occures 9 times		Configuration 144 occures 1406 times	Configuration 144 occures 1154 times
	Configuration 145 occures 55 times	Configuration 145 occures 32 times	Configuration 142 occures 74 times	Configuration 142 occures 44 times		Configuration 145 occures 551 times	Configuration 145 occures 395 times
	Configuration 146 occures 88 times	Configuration 146 occures 34 times	Configuration 143 occures 79 times	Configuration 143 occures 43 times		Configuration 146 occures 895 times	Configuration 146 occures 354 times
	Configuration 147 occures 49 times	Configuration 147 occures 44 times	Configuration 144 occures 132 times	Configuration 144 occures 113 times		Configuration 147 occures 529 times	Configuration 147 occures 387 times
	Configuration 148 occures 98 times	Configuration 148 occures 28 times	Configuration 145 occures 50 times	Configuration 145 occures 21 times		Configuration 148 occures 835 times	Configuration 148 occures 360 times
	Configuration 149 occures 35 times	Configuration 149 occures 10 times	Configuration 146 occures 39 times	Configuration 146 occures 13 times		Configuration 149 occures 344 times	Configuration 149 occures 115 times
	Configuration 150 occures 86 times	Configuration 150 occures 37 times	Configuration 147 occures 15 times	Configuration 147 occures 7 times		Configuration 150 occures 835 times	Configuration 150 occures 351 times
	Configuration 151 occures 74 times	Configuration 151 occures 38 times	Configuration 148 occures 70 times	Configuration 148 occures 41 times		Configuration 151 occures 530 times	Configuration 151 occures 395 times
	Configuration 152 occures 124 times	Configuration 152 occures 105 times	Configuration 149 occures 41 times	Configuration 149 occures 9 times		Configuration 152 occures 1411 times	Configuration 152 occures 1279 times
	Configuration 153 occures 54 times	Configuration 153 occures 49 times	Configuration 150 occures 47 times	Configuration 150 occures 15 times		Configuration 153 occures 543 times	Configuration 153 occures 394 times
	Configuration 154 occures 93 times	Configuration 154 occures 37 times	Configuration 151 occures 33 times	Configuration 151 occures 16 times		Configuration 154 occures 858 times	Configuration 154 occures 374 times
	Configuration 155 occures 50 times	Configuration 155 occures 32 times	Configuration 152 occures 76 times	Configuration 152 occures 30 times		Configuration 155 occures 536 times	Configuration 155 occures 388 times
	Configuration 156 occures 122 times	Configuration 156 occures 123 times	Configuration 153 occures 27 times	Configuration 153 occures 7 times		Configuration 156 occures 1337 times	Configuration 156 occures 1162 times
	Configuration 157 occures 49 times	Configuration 157 occures 32 times	Configuration 154 occures 30 times	Configuration 154 occures 11 times		Configuration 157 occures 573 times	Configuration 157 occures 379 times
	Configuration 158 occures 126 times	Configuration 158 occures 105 times	Configuration 155 occures 13 times	Configuration 155 occures 2 times		Configuration 158 occures 1359 times	Configuration 158 occures 1134 times
	Configuration 159 occures 81 times	Configuration 159 occures 120 times	Configuration 156 occures 61 times	Configuration 156 occures 38 times		Configuration 159 occures 845 times	Configuration 159 occures 1174 times
	Configuration 160 occures 140 times	Configuration 160 occures 125 times	Configuration 157 occures 42 times	Configuration 157 occures 8 times		Configuration 160 occures 1407 times	Configuration 160 occures 1203 times
	Configuration 161 occures 56 times	Configuration 161 occures 42 times	Configuration 158 occures 88 times	Configuration 158 occures 25 times		Configuration 161 occures 576 times	Configuration 161 occures 397 times
	Configuration 162 occures 85 times	Configuration 162 occures 36 times	Configuration 159 occures 80 times	Configuration 159 occures 36 times		Configuration 162 occures 849 times	Configuration 162 occures 420 times
	Configuration 163 occures 39 times	Configuration 163 occures 42 times	Configuration 160 occures 284 times	Configuration 160 occures 301 times		Configuration 163 occures 543 times	Configuration 163 occures 392 times
	Configuration 164 occures 87 times	Configuration 164 occures 39 times	Configuration 161 occures 68 times	Configuration 161 occures 33 times		Configuration 164 occures 863 times	Configuration 164 occures 393 times
	Configuration 165 occures 32 times	Configuration 165 occures 13 times	Configuration 162 occures 88 times	Configuration 162 occures 33 times		Configuration 165 occures 369 times	Configuration 165 occures 118 times
	Configuration 166 occures 85 times	Configuration 166 occures 44 times	Configuration 163 occures 46 times	Configuration 163 occures 10 times		Configuration 166 occures 834 times	Configuration 166 occures 379 times
	Configuration 167 occures 59 times	Configuration 167 occures 35 times	Configuration 164 occures 74 times	Configuration 164 occures 39 times		Configuration 167 occures 579 times	Configuration 167 occures 359 times
	Configuration 168 occures 96 times	Configuration 168 occures 38 times	Configuration 165 occures 43 times	Configuration 165 occures 6 times		Configuration 168 occures 842 times	Configuration 168 occures 406 times
	Configuration 169 occures 29 times	Configuration 169 occures 18 times	Configuration 166 occures 26 times	Configuration 166 occures 14 times		Configuration 169 occures 405 times	Configuration 169 occures 128 times
	Configuration 170 occures 52 times	Configuration 170 occures 13 times	Configuration 167 occures 42 times	Configuration 167 occures 11 times		Configuration 170 occures 552 times	Configuration 170 occures 117 times
	Configuration 171 occures 39 times	Configuration 171 occures 10 times	Configuration 168 occures 127 times	Configuration 168 occures 105 times		Configuration 171 occures 347 times	Configuration 171 occures 135 times
	Configuration 172 occures 94 times	Configuration 172 occures 29 times	Configuration 169 occures 37 times	Configuration 169 occures 18 times		Configuration 172 occures 902 times	Configuration 172 occures 374 times
	Configuration 173 occures 39 times	Configuration 173 occures 16 times	Configuration 170 occures 78 times	Configuration 170 occures 30 times		Configuration 173 occures 353 times	Configuration 173 occures 123 times
	Configuration 174 occures 102 times	Configuration 174 occures 49 times	Configuration 171 occures 38 times	Configuration 171 occures 9 times		Configuration 174 occures 891 times	Configuration 174 occures 382 times
	Configuration 175 occures 47 times	Configuration 175 occures 33 times	Configuration 172 occures 67 times	Configuration 172 occures 27 times		Configuration 175 occures 537 times	Configuration 175 occures 385 times
	Configuration 176 occures 117 times	Configuration 176 occures 113 times	Configuration 173 occures 38 times	Configuration 173 occures 8 times		Configuration 176 occures 1372 times	Configuration 176 occures 1146 times
	Configuration 177 occures 53 times	Configuration 177 occures 34 times	Configuration 174 occures 82 times	Configuration 174 occures 30 times		Configuration 177 occures 543 times	Configuration 177 occures 397 times
	Configuration 178 occures 112 times	Configuration 178 occures 39 times	Configuration 175 occures 77 times	Configuration 175 occures 31 times		Configuration 178 occures 945 times	Configuration 178 occures 375 times
	Configuration 179 occures 52 times	Configuration 179 occures 39 times	Configuration 176 occures 129 times	Configuration 176 occures 130 times		Configuration 179 occures 483 times	Configuration 179 occures 405 times
	Configuration 180 occures 97 times	Configuration 180 occures 37 times	Configuration 177 occures 40 times	Configuration 177 occures 14 times		Configuration 180 occures 909 times	Configuration 180 occures 400 times
	Configuration 181 occures 38 times	Configuration 181 occures 16 times	Configuration 178 occures 37 times	Configuration 178 occures 13 times		Configuration 181 occures 366 times	Configuration 181 occures 129 times
	Configuration 182 occures 76 times	Configuration 182 occures 49 times	Configuration 179 occures 20 times	Configuration 179 occures 4 times		Configuration 182 occures 862 times	Configuration 182 occures 366 times
	Configuration 183 occures 59 times	Configuration 183 occures 46 times	Configuration 180 occures 67 times	Configuration 180 occures 44 times		Configuration 183 occures 551 times	Configuration 183 occures 377 times
	Configuration 184 occures 137 times	Configuration 184 occures 115 times	Configuration 181 occures 32 times	Configuration 181 occures 22 times		Configuration 184 occures 1351 times	Configuration 184 occures 1129 times
	Configuration 185 occures 57 times	Configuration 185 occures 30 times	Configuration 182 occures 36 times	Configuration 182 occures 13 times		Configuration 185 occures 541 times	Configuration 185 occures 404 times
	Configuration 186 occures 73 times	Configuration 186 occures 42 times	Configuration 183 occures 32 times	Configuration 183 occures 10 times		Configuration 186 occures 854 times	Configuration 186 occures 413 times
	Configuration 187 occures 44 times	Configuration 187 occures 48 times	Configuration 184 occures 138 times	Configuration 184 occures 120 times		Configuration 187 occures 589 times	Configuration 187 occures 377 times
	Configuration 188 occures 129 times	Configuration 188 occures 111 times	Configuration 185 occures 39 times	Configuration 185 occures 11 times		Configuration 188 occures 1359 times	Configuration 188 occures 1231 times
	Configuration 189 occures 65 times	Configuration 189 occures 58 times	Configuration 186 occures 72 times	Configuration 186 occures 42 times		Configuration 189 occures 553 times	Configuration 189 occures 407 times
	Configuration 190 occures 141 times	Configuration 190 occures 108 times	Configuration 187 occures 36 times	Configuration 187 occures 18 times		Configuration 190 occures 1389 times	Configuration 190 occures 1167 times
	Configuration 191 occures 98 times	Configuration 191 occures 138 times	Configuration 188 occures 122 times	Configuration 188 occures 110 times		Configuration 191 occures 870 times	Configuration 191 occures 1153 times
	Configuration 192 occures 216 times	Configuration 192 occures 338 times	Configuration 189 occures 65 times	Configuration 189 occures 35 times		Configuration 192 occures 2171 times	Configuration 192 occures 3514 times
	Configuration 193 occures 96 times	Configuration 193 occures 106 times	Configuration 190 occures 145 times	Configuration 190 occures 101 times		Configuration 193 occures 857 times	Configuration 193 occures 1165 times
	Configuration 194 occures 141 times	Configuration 194 occures 114 times	Configuration 191 occures 135 times	Configuration 191 occures 122 times		Configuration 194 occures 1314 times	Configuration 194 occures 1194 times
	Configuration 195 occures 74 times	Configuration 195 occures 124 times	Configuration 192 occures 247 times	Configuration 192 occures 331 times		Configuration 195 occures 792 times	Configuration 195 occures 1224 times
	Configuration 196 occures 139 times	Configuration 196 occures 116 times	Configuration 193 occures 61 times	Configuration 193 occures 32 times		Configuration 196 occures 1356 times	Configuration 196 occures 1152 times
	Configuration 197 occures 61 times	Configuration 197 occures 38 times	Configuration 194 occures 76 times	Configuration 194 occures 27 times		Configuration 197 occures 560 times	Configuration 197 occures 399 times
	Configuration 198 occures 143 times	Configuration 198 occures 100 times	Configuration 195 occures 47 times	Configuration 195 occures 12 times		Configuration 198 occures 1378 times	Configuration 198 occures 1196 times
	Configuration 199 occures 82 times	Configuration 199 occures 135 times	Configuration 196 occures 61 times	Configuration 196 occures 30 times		Configuration 199 occures 856 times	Configuration 199 occures 1103 times
	Configuration 200 occures 129 times	Configuration 200 occures 120 times	Configuration 197 occures 30 times	Configuration 197 occures 9 times		Configuration 200 occures 1461 times	Configuration 200 occures 1149 times
	Configuration 201 occures 65 times	Configuration 201 occures 35 times	Configuration 198 occures 41 times	Configuration 198 occures 14 times		Configuration 201 occures 513 times	Configuration 201 occures 391 times
	Configuration 202 occures 89 times	Configuration 202 occures 46 times	Configuration 199 occures 48 times	Configuration 199 occures 13 times		Configuration 202 occures 875 times	Configuration 202 occures 351 times
	Configuration 203 occures 52 times	Configuration 203 occures 39 times	Configuration 200 occures 73 times	Configuration 200 occures 37 times		Configuration 203 occures 568 times	Configuration 203 occures 371 times
	Configuration 204 occures 138 times	Configuration 204 occures 120 times	Configuration 201 occures 14 times	Configuration 201 occures 5 times		Configuration 204 occures 1373 times	Configuration 204 occures 1171 times
	Configuration 205 occures 60 times	Configuration 205 occures 36 times	Configuration 202 occures 35 times	Configuration 202 occures 10 times		Configuration 205 occures 495 times	Configuration 205 occures 402 times
	Configuration 206 occures 146 times	Configuration 206 occures 108 times	Configuration 203 occures 13 times	Configuration 203 occures 7 times		Configuration 206 occures 1395 times	Configuration 206 occures 1108 times
	Configuration 207 occures 91 times	Configuration 207 occures 129 times	Configuration 204 occures 46 times	Configuration 204 occures 15 times		Configuration 207 occures 831 times	Configuration 207 occures 1224 times
	Configuration 208 occures 148 times	Configuration 208 occures 121 times	Configuration 205 occures 26 times	Configuration 205 occures 4 times		Configuration 208 occures 1417 times	Configuration 208 occures 1153 times
	Configuration 209 occures 60 times	Configuration 209 occures 34 times	Configuration 206 occures 24 times	Configuration 206 occures 12 times		Configuration 209 occures 564 times	Configuration 209 occures 378 times
	Configuration 210 occures 81 times	Configuration 210 occures 35 times	Configuration 207 occures 34 times	Configuration 207 occures 17 times		Configuration 210 occures 866 times	Configuration 210 occures 403 times
	Configuration 211 occures 57 times	Configuration 211 occures 28 times	Configuration 208 occures 141 times	Configuration 208 occures 99 times		Configuration 211 occures 572 times	Configuration 211 occures 401 times
	Configuration 212 occures 66 times	Configuration 212 occures 35 times	Configuration 209 occures 29 times	Configuration 209 occures 22 times		Configuration 212 occures 895 times	Configuration 212 occures 383 times
	Configuration 213 occures 27 times	Configuration 213 occures 15 times	Configuration 210 occures 37 times	Configuration 210 occures 12 times		Configuration 213 occures 395 times	Configuration 213 occures 138 times
	Configuration 214 occures 78 times	Configuration 214 occures 34 times	Configuration 211 occures 23 times	Configuration 211 occures 0 times		Configuration 214 occures 883 times	Configuration 214 occures 395 times
	Configuration 215 occures 66 times	Configuration 215 occures 48 times	Configuration 212 occures 58 times	Configuration 212 occures 41 times		Configuration 215 occures 576 times	Configuration 215 occures 399 times
	Configuration 216 occures 141 times	Configuration 216 occures 116 times	Configuration 213 occures 34 times	Configuration 213 occures 17 times		Configuration 216 occures 1374 times	Configuration 216 occures 1098 times
	Configuration 217 occures 49 times	Configuration 217 occures 36 times	Configuration 214 occures 35 times	Configuration 214 occures 8 times		Configuration 217 occures 517 times	Configuration 217 occures 379 times
	Configuration 218 occures 81 times	Configuration 218 occures 34 times	Configuration 215 occures 32 times	Configuration 215 occures 16 times		Configuration 218 occures 929 times	Configuration 218 occures 422 times
	Configuration 219 occures 55 times	Configuration 219 occures 37 times	Configuration 216 occures 72 times	Configuration 216 occures 37 times		Configuration 219 occures 585 times	Configuration 219 occures 385 times
	Configuration 220 occures 144 times	Configuration 220 occures 100 times	Configuration 217 occures 19 times	Configuration 217 occures 5 times		Configuration 220 occures 1365 times	Configuration 220 occures 1121 times
	Configuration 221 occures 48 times	Configuration 221 occures 35 times	Configuration 218 occures 39 times	Configuration 218 occures 11 times		Configuration 221 occures 527 times	Configuration 221 occures 378 times
	Configuration 222 occures 143 times	Configuration 222 occures 119 times	Configuration 219 occures 16 times	Configuration 219 occures 2 times		Configuration 222 occures 1408 times	Configuration 222 occures 1103 times
	Configuration 223 occures 102 times	Configuration 223 occures 120 times	Configuration 220 occures 81 times	Configuration 220 occures 35 times		Configuration 223 occures 875 times	Configuration 223 occures 1146 times
	Configuration 224 occures 209 times	Configuration 224 occures 334 times	Configuration 221 occures 32 times	Configuration 221 occures 16 times		Configuration 224 occures 2200 times	Configuration 224 occures 3468 times
	Configuration 225 occures 75 times	Configuration 225 occures 114 times	Configuration 222 occures 76 times	Configuration 222 occures 40 times		Configuration 225 occures 860 times	Configuration 225 occures 1193 times
	Configuration 226 occures 178 times	Configuration 226 occures 112 times	Configuration 223 occures 65 times	Configuration 223 occures 43 times		Configuration 226 occures 1382 times	Configuration 226 occures 1207 times
	Configuration 227 occures 86 times	Configuration 227 occures 112 times	Configuration 224 occures 268 times	Configuration 224 occures 336 times		Configuration 227 occures 887 times	Configuration 227 occures 1158 times
	Configuration 228 occures 122 times	Configuration 228 occures 141 times	Configuration 225 occures 81 times	Configuration 225 occures 32 times		Configuration 228 occures 1456 times	Configuration 228 occures 1148 times
	Configuration 229 occures 54 times	Configuration 229 occures 44 times	Configuration 226 occures 66 times	Configuration 226 occures 22 times		Configuration 229 occures 547 times	Configuration 229 occures 422 times
	Configuration 230 occures 154 times	Configuration 230 occures 109 times	Configuration 227 occures 52 times	Configuration 227 occures 6 times		Configuration 230 occures 1360 times	Configuration 230 occures 1100 times
	Configuration 231 occures 82 times	Configuration 231 occures 116 times	Configuration 228 occures 68 times	Configuration 228 occures 37 times		Configuration 231 occures 860 times	Configuration 231 occures 1127 times
	Configuration 232 occures 141 times	Configuration 232 occures 110 times	Configuration 229 occures 29 times	Configuration 229 occures 18 times		Configuration 232 occures 1434 times	Configuration 232 occures 1217 times
	Configuration 233 occures 34 times	Configuration 233 occures 42 times	Configuration 230 occures 40 times	Configuration 230 occures 11 times		Configuration 233 occures 547 times	Configuration 233 occures 393 times
	Configuration 234 occures 80 times	Configuration 234 occures 44 times	Configuration 231 occures 36 times	Configuration 231 occures 12 times		Configuration 234 occures 910 times	Configuration 234 occures 404 times
	Configuration 235 occures 48 times	Configuration 235 occures 51 times	Configuration 232 occures 138 times	Configuration 232 occures 97 times		Configuration 235 occures 545 times	Configuration 235 occures 392 times
	Configuration 236 occures 116 times	Configuration 236 occures 92 times	Configuration 233 occures 36 times	Configuration 233 occures 9 times		Configuration 236 occures 1407 times	Configuration 236 occures 1140 times
	Configuration 237 occures 54 times	Configuration 237 occures 36 times	Configuration 234 occures 79 times	Configuration 234 occures 38 times		Configuration 237 occures 544 times	Configuration 237 occures 386 times
	Configuration 238 occures 146 times	Configuration 238 occures 113 times	Configuration 235 occures 37 times	Configuration 235 occures 14 times		Configuration 238 occures 1451 times	Configuration 238 occures 1154 times
	Configuration 239 occures 73 times	Configuration 239 occures 99 times	Configuration 236 occures 76 times	Configuration 236 occures 47 times		Configuration 239 occures 863 times	Configuration 239 occures 1139 times
	Configuration 240 occures 169 times	Configuration 240 occures 349 times	Configuration 237 occures 37 times	Configuration 237 occures 13 times		Configuration 240 occures 2117 times	Configuration 240 occures 3444 times
	Configuration 241 occures 80 times	Configuration 241 occures 129 times	Configuration 238 occures 59 times	Configuration 238 occures 47 times		Configuration 241 occures 877 times	Configuration 241 occures 1176 times
	Configuration 242 occures 145 times	Configuration 242 occures 129 times	Configuration 239 occures 70 times	Configuration 239 occures 39 times		Configuration 242 occures 1361 times	Configuration 242 occures 1184 times
	Configuration 243 occures 79 times	Configuration 243 occures 129 times	Configuration 240 occures 258 times	Configuration 240 occures 314 times		Configuration 243 occures 827 times	Configuration 243 occures 1163 times
	Configuration 244 occures 135 times	Configuration 244 occures 123 times	Configuration 241 occures 57 times	Configuration 241 occures 31 times		Configuration 244 occures 1376 times	Configuration 244 occures 1127 times
	Configuration 245 occures 60 times	Configuration 245 occures 42 times	Configuration 242 occures 60 times	Configuration 242 occures 44 times		Configuration 245 occures 554 times	Configuration 245 occures 337 times
	Configuration 246 occures 147 times	Configuration 246 occures 111 times	Configuration 243 occures 35 times	Configuration 243 occures 11 times		Configuration 246 occures 1422 times	Configuration 246 occures 1176 times
	Configuration 247 occures 89 times	Configuration 247 occures 118 times	Configuration 244 occures 148 times	Configuration 244 occures 113 times		Configuration 247 occures 875 times	Configuration 247 occures 1147 times
	Configuration 248 occures 228 times	Configuration 248 occures 378 times	Configuration 245 occures 68 times	Configuration 245 occures 39 times		Configuration 248 occures 2131 times	Configuration 248 occures 3498 times
	Configuration 249 occures 93 times	Configuration 249 occures 108 times	Configuration 246 occures 79 times	Configuration 246 occures 34 times		Configuration 249 occures 931 times	Configuration 249 occures 1205 times
	Configuration 250 occures 115 times	Configuration 250 occures 115 times	Configuration 247 occures 84 times	Configuration 247 occures 26 times		Configuration 250 occures 1351 times	Configuration 250 occures 1150 times
	Configuration 251 occures 86 times	Configuration 251 occures 126 times	Configuration 248 occures 259 times	Configuration 248 occures 325 times		Configuration 251 occures 818 times	Configuration 251 occures 1162 times
	Configuration 252 occures 184 times	Configuration 252 occures 334 times	Configuration 249 occures 71 times	Configuration 249 occures 35 times		Configuration 252 occures 2185 times	Configuration 252 occures 3491 times
	Configuration 253 occures 88 times	Configuration 253 occures 124 times	Configuration 250 occures 130 times	Configuration 250 occures 110 times		Configuration 253 occures 866 times	Configuration 253 occures 1151 times
	Configuration 254 occures 201 times	Configuration 254 occures 315 times	Configuration 251 occures 78 times	Configuration 251 occures 47 times		Configuration 254 occures 2202 times	Configuration 254 occures 3410 times
	Configuration 255 occures 114 times	Configuration 255 occures 360 times	Configuration 252 occures 258 times	Configuration 252 occures 349 times		Configuration 255 occures 1323 times	Configuration 255 occures 3545 times
	Configuration 256 occures 222 times	Configuration 256 occures 367 times	Configuration 253 occures 129 times	Configuration 253 occures 90 times		Configuration 256 occures 2130 times	Configuration 256 occures 3516 times
	Configuration 257 occures 86 times	Configuration 257 occures 121 times	Configuration 254 occures 275 times	Configuration 254 occures 346 times		Configuration 257 occures 834 times	Configuration 257 occures 1180 times
	Configuration 258 occures 136 times	Configuration 258 occures 112 times	Configuration 255 occures 257 times	Configuration 255 occures 305 times		Configuration 258 occures 1354 times	Configuration 258 occures 1189 times
	Configuration 259 occures 77 times	Configuration 259 occures 120 times	Configuration 256 occures 518 times	Configuration 256 occures 926 times		Configuration 259 occures 815 times	Configuration 259 occures 1155 times
	Configuration 260 occures 144 times	Configuration 260 occures 115 times	Configuration 257 occures 261 times	Configuration 257 occures 299 times		Configuration 260 occures 1316 times	Configuration 260 occures 1179 times
	Configuration 261 occures 62 times	Configuration 261 occures 40 times	Configuration 258 occures 134 times	Configuration 258 occures 110 times		Configuration 261 occures 552 times	Configuration 261 occures 392 times
	Configuration 262 occures 149 times	Configuration 262 occures 124 times	Configuration 259 occures 141 times	Configuration 259 occures 106 times		Configuration 262 occures 1416 times	Configuration 262 occures 1102 times
	Configuration 263 occures 82 times	Configuration 263 occures 110 times	Configuration 260 occures 143 times	Configuration 260 occures 92 times		Configuration 263 occures 892 times	Configuration 263 occures 1208 times
	Configuration 264 occures 130 times	Configuration 264 occures 119 times	Configuration 261 occures 169 times	Configuration 261 occures 84 times		Configuration 264 occures 1365 times	Configuration 264 occures 1157 times
	Configuration 265 occures 48 times	Configuration 265 occures 43 times	Configuration 262 occures 73 times	Configuration 262 occures 37 times		Configuration 265 occures 558 times	Configuration 265 occures 365 times
	Configuration 266 occures 87 times	Configuration 266 occures 29 times	Configuration 263 occures 144 times	Configuration 263 occures 95 times		Configuration 266 occures 893 times	Configuration 266 occures 376 times
	Configuration 267 occures 65 times	Configuration 267 occures 37 times	Configuration 264 occures 133 times	Configuration 264 occures 116 times		Configuration 267 occures 587 times	Configuration 267 occures 405 times
	Configuration 268 occures 126 times	Configuration 268 occures 131 times	Configuration 265 occures 57 times	Configuration 265 occures 47 times		Configuration 268 occures 1342 times	Configuration 268 occures 1111 times
	Configuration 269 occures 67 times	Configuration 269 occures 36 times	Configuration 266 occures 82 times	Configuration 266 occures 47 times		Configuration 269 occures 541 times	Configuration 269 occures 402 times
	Configuration 270 occures 151 times	Configuration 270 occures 118 times	Configuration 267 occures 54 times	Configuration 267 occures 26 times		Configuration 270 occures 1359 times	Configuration 270 occures 1154 times
	Configuration 271 occures 96 times	Configuration 271 occures 137 times	Configuration 268 occures 66 times	Configuration 268 occures 35 times		Configuration 271 occures 875 times	Configuration 271 occures 1191 times
	Configuration 272 occures 133 times	Configuration 272 occures 111 times	Configuration 269 occures 70 times	Configuration 269 occures 37 times		Configuration 272 occures 1323 times	Configuration 272 occures 1138 times
	Configuration 273 occures 46 times	Configuration 273 occures 42 times	Configuration 270 occures 81 times	Configuration 270 occures 37 times		Configuration 273 occures 515 times	Configuration 273 occures 370 times
	Configuration 274 occures 96 times	Configuration 274 occures 38 times	Configuration 271 occures 140 times	Configuration 271 occures 103 times		Configuration 274 occures 919 times	Configuration 274 occures 353 times
	Configuration 275 occures 56 times	Configuration 275 occures 28 times	Configuration 272 occures 144 times	Configuration 272 occures 114 times		Configuration 275 occures 569 times	Configuration 275 occures 425 times
	Configuration 276 occures 76 times	Configuration 276 occures 42 times	Configuration 273 occures 71 times	Configuration 273 occures 35 times		Configuration 276 occures 844 times	Configuration 276 occures 428 times
	Configuration 277 occures 36 times	Configuration 277 occures 19 times	Configuration 274 occures 35 times	Configuration 274 occures 15 times		Configuration 277 occures 325 times	Configuration 277 occures 120 times
	Configuration 278 occures 81 times	Configuration 278 occures 34 times	Configuration 275 occures 35 times	Configuration 275 occures 11 times		Configuration 278 occures 910 times	Configuration 278 occures 385 times
	Configuration 279 occures 53 times	Configuration 279 occures 46 times	Configuration 276 occures 89 times	Configuration 276 occures 23 times		Configuration 279 occures 581 times	Configuration 279 occures 386 times
	Configuration 280 occures 131 times	Configuration 280 occures 109 times	Configuration 277 occures 67 times	Configuration 277 occures 31 times		Configuration 280 occures 1375 times	Configuration 280 occures 1184 times
	Configuration 281 occures 55 times	Configuration 281 occures 36 times	Configuration 278 occures 27 times	Configuration 278 occures 9 times		Configuration 281 occures 561 times	Configuration 281 occures 405 times
	Configuration 282 occures 83 times	Configuration 282 occures 54 times	Configuration 279 occures 81 times	Configuration 279 occures 28 times		Configuration 282 occures 886 times	Configuration 282 occures 395 times
	Configuration 283 occures 64 times	Configuration 283 occures 44 times	Configuration 280 occures 63 times	Configuration 280 occures 42 times		Configuration 283 occures 497 times	Configuration 283 occures 418 times
	Configuration 284 occures 130 times	Configuration 284 occures 134 times	Configuration 281 occures 35 times	Configuration 281 occures 8 times		Configuration 284 occures 1361 times	Configuration 284 occures 1113 times
	Configuration 285 occures 56 times	Configuration 285 occures 42 times	Configuration 282 occures 43 times	Configuration 282 occures 13 times		Configuration 285 occures 568 times	Configuration 285 occures 410 times
	Configuration 286 occures 129 times	Configuration 286 occures 117 times	Configuration 283 occures 37 times	Configuration 283 occures 14 times		Configuration 286 occures 1437 times	Configuration 286 occures 1101 times
	Configuration 287 occures 79 times	Configuration 287 occures 112 times	Configuration 284 occures 67 times	Configuration 284 occures 38 times		Configuration 287 occures 878 times	Configuration 287 occures 1175 times
	Configuration 288 occures 141 times	Configuration 288 occures 126 times	Configuration 285 occures 70 times	Configuration 285 occures 46 times		Configuration 288 occures 1407 times	Configuration 288 occures 1165 times
	Configuration 289 occures 50 times	Configuration 289 occures 44 times	Configuration 286 occures 70 times	Configuration 286 occures 36 times		Configuration 289 occures 545 times	Configuration 289 occures 383 times
	Configuration 290 occures 73 times	Configuration 290 occures 35 times	Configuration 287 occures 156 times	Configuration 287 occures 110 times		Configuration 290 occures 869 times	Configuration 290 occures 365 times
	Configuration 291 occures 52 times	Configuration 291 occures 29 times	Configuration 288 occures 141 times	Configuration 288 occures 96 times		Configuration 291 occures 538 times	Configuration 291 occures 366 times
	Configuration 292 occures 94 times	Configuration 292 occures 42 times	Configuration 289 occures 71 times	Configuration 289 occures 31 times		Configuration 292 occures 876 times	Configuration 292 occures 387 times
	Configuration 293 occures 42 times	Configuration 293 occures 16 times	Configuration 290 occures 37 times	Configuration 290 occures 10 times		Configuration 293 occures 363 times	Configuration 293 occures 126 times
	Configuration 294 occures 87 times	Configuration 294 occures 35 times	Configuration 291 occures 33 times	Configuration 291 occures 15 times		Configuration 294 occures 822 times	Configuration 294 occures 414 times
	Configuration 295 occures 53 times	Configuration 295 occures 43 times	Configuration 292 occures 29 times	Configuration 292 occures 10 times		Configuration 295 occures 571 times	Configuration 295 occures 362 times
	Configuration 296 occures 95 times	Configuration 296 occures 24 times	Configuration 293 occures 27 times	Configuration 293 occures 16 times		Configuration 296 occures 856 times	Configuration 296 occures 391 times
	Configuration 297 occures 29 times	Configuration 297 occures 13 times	Configuration 294 occures 12 times	Configuration 294 occures 3 times		Configuration 297 occures 331 times	Configuration 297 occures 143 times
	Configuration 298 occures 48 times	Configuration 298 occures 7 times	Configuration 295 occures 37 times	Configuration 295 occures 16 times		Configuration 298 occures 579 times	Configuration 298 occures 152 times
	Configuration 299 occures 32 times	Configuration 299 occures 9 times	Configuration 296 occures 85 times	Configuration 296 occures 25 times		Configuration 299 occures 359 times	Configuration 299 occures 117 times
	Configuration 300 occures 89 times	Configuration 300 occures 32 times	Configuration 297 occures 39 times	Configuration 297 occures 17 times		Configuration 300 occures 911 times	Configuration 300 occures 386 times
	Configuration 301 occures 39 times	Configuration 301 occures 18 times	Configuration 298 occures 42 times	Configuration 298 occures 10 times		Configuration 301 occures 323 times	Configuration 301 occures 120 times
	Configuration 302 occures 97 times	Configuration 302 occures 35 times	Configuration 299 occures 41 times	Configuration 299 occures 15 times		Configuration 302 occures 890 times	Configuration 302 occures 404 times
	Configuration 303 occures 52 times	Configuration 303 occures 50 times	Configuration 300 occures 26 times	Configuration 300 occures 14 times		Configuration 303 occures 562 times	Configuration 303 occures 382 times
	Configuration 304 occures 125 times	Configuration 304 occures 127 times	Configuration 301 occures 40 times	Configuration 301 occures 9 times		Configuration 304 occures 1376 times	Configuration 304 occures 1217 times
	Configuration 305 occures 45 times	Configuration 305 occures 36 times	Configuration 302 occures 29 times	Configuration 302 occures 11 times		Configuration 305 occures 552 times	Configuration 305 occures 397 times
	Configuration 306 occures 85 times	Configuration 306 occures 35 times	Configuration 303 occures 69 times	Configuration 303 occures 40 times		Configuration 306 occures 875 times	Configuration 306 occures 421 times
	Configuration 307 occures 64 times	Configuration 307 occures 32 times	Configuration 304 occures 69 times	Configuration 304 occures 31 times		Configuration 307 occures 537 times	Configuration 307 occures 397 times
	Configuration 308 occures 84 times	Configuration 308 occures 42 times	Configuration 305 occures 38 times	Configuration 305 occures 11 times		Configuration 308 occures 932 times	Configuration 308 occures 410 times
	Configuration 309 occures 37 times	Configuration 309 occures 12 times	Configuration 306 occures 25 times	Configuration 306 occures 4 times		Configuration 309 occures 326 times	Configuration 309 occures 128 times
	Configuration 310 occures 85 times	Configuration 310 occures 34 times	Configuration 307 occures 21 times	Configuration 307 occures 3 times		Configuration 310 occures 924 times	Configuration 310 occures 378 times
	Configuration 311 occures 44 times	Configuration 311 occures 30 times	Configuration 308 occures 34 times	Configuration 308 occures 8 times		Configuration 311 occures 530 times	Configuration 311 occures 390 times
	Configuration 312 occures 166 times	Configuration 312 occures 129 times	Configuration 309 occures 28 times	Configuration 309 occures 15 times		Configuration 312 occures 1364 times	Configuration 312 occures 1210 times
	Configuration 313 occures 51 times	Configuration 313 occures 35 times	Configuration 310 occures 25 times	Configuration 310 occures 3 times		Configuration 313 occures 577 times	Configuration 313 occures 394 times
	Configuration 314 occures 95 times	Configuration 314 occures 32 times	Configuration 311 occures 36 times	Configuration 311 occures 11 times		Configuration 314 occures 915 times	Configuration 314 occures 401 times
	Configuration 315 occures 58 times	Configuration 315 occures 32 times	Configuration 312 occures 56 times	Configuration 312 occures 36 times		Configuration 315 occures 580 times	Configuration 315 occures 388 times
	Configuration 316 occures 132 times	Configuration 316 occures 111 times	Configuration 313 occures 58 times	Configuration 313 occures 9 times		Configuration 316 occures 1368 times	Configuration 316 occures 1171 times
	Configuration 317 occures 52 times	Configuration 317 occures 47 times	Configuration 314 occures 34 times	Configuration 314 occures 10 times		Configuration 317 occures 561 times	Configuration 317 occures 379 times
	Configuration 318 occures 119 times	Configuration 318 occures 131 times	Configuration 315 occures 25 times	Configuration 315 occures 8 times		Configuration 318 occures 1398 times	Configuration 318 occures 1108 times
	Configuration 319 occures 90 times	Configuration 319 occures 112 times	Configuration 316 occures 67 times	Configuration 316 occures 36 times		Configuration 319 occures 828 times	Configuration 319 occures 1129 times
	Configuration 320 occures 146 times	Configuration 320 occures 122 times	Configuration 317 occures 52 times	Configuration 317 occures 26 times		Configuration 320 occures 1455 times	Configuration 320 occures 1145 times
	Configuration 321 occures 49 times	Configuration 321 occures 34 times	Configuration 318 occures 60 times	Configuration 318 occures 25 times		Configuration 321 occures 545 times	Configuration 321 occures 333 times
	Configuration 322 occures 89 times	Configuration 322 occures 36 times	Configuration 319 occures 140 times	Configuration 319 occures 110 times		Configuration 322 occures 872 times	Configuration 322 occures 396 times
	Configuration 323 occures 52 times	Configuration 323 occures 33 times	Configuration 320 occures 257 times	Configuration 320 occures 332 times		Configuration 323 occures 585 times	Configuration 323 occures 402 times
	Configuration 324 occures 98 times	Configuration 324 occures 33 times	Configuration 321 occures 138 times	Configuration 321 occures 106 times		Configuration 324 occures 896 times	Configuration 324 occures 395 times
	Configuration 325 occures 29 times	Configuration 325 occures 11 times	Configuration 322 occures 71 times	Configuration 322 occures 33 times		Configuration 325 occures 379 times	Configuration 325 occures 149 times
	Configuration 326 occures 90 times	Configuration 326 occures 41 times	Configuration 323 occures 60 times	Configuration 323 occures 37 times		Configuration 326 occures 889 times	Configuration 326 occures 371 times
	Configuration 327 occures 40 times	Configuration 327 occures 42 times	Configuration 324 occures 68 times	Configuration 324 occures 33 times		Configuration 327 occures 559 times	Configuration 327 occures 370 times
	Configuration 328 occures 90 times	Configuration 328 occures 33 times	Configuration 325 occures 75 times	Configuration 325 occures 34 times		Configuration 328 occures 881 times	Configuration 328 occures 392 times
	Configuration 329 occures 31 times	Configuration 329 occures 17 times	Configuration 326 occures 37 times	Configuration 326 occures 12 times		Configuration 329 occures 373 times	Configuration 329 occures 124 times
	Configuration 330 occures 69 times	Configuration 330 occures 18 times	Configuration 327 occures 77 times	Configuration 327 occures 23 times		Configuration 330 occures 512 times	Configuration 330 occures 133 times
	Configuration 331 occures 30 times	Configuration 331 occures 6 times	Configuration 328 occures 78 times	Configuration 328 occures 35 times		Configuration 331 occures 350 times	Configuration 331 occures 148 times
	Configuration 332 occures 92 times	Configuration 332 occures 30 times	Configuration 329 occures 33 times	Configuration 329 occures 15 times		Configuration 332 occures 884 times	Configuration 332 occures 398 times
	Configuration 333 occures 41 times	Configuration 333 occures 14 times	Configuration 330 occures 32 times	Configuration 330 occures 6 times		Configuration 333 occures 352 times	Configuration 333 occures 129 times
	Configuration 334 occures 95 times	Configuration 334 occures 35 times	Configuration 331 occures 37 times	Configuration 331 occures 12 times		Configuration 334 occures 896 times	Configuration 334 occures 385 times
	Configuration 335 occures 58 times	Configuration 335 occures 37 times	Configuration 332 occures 33 times	Configuration 332 occures 11 times		Configuration 335 occures 519 times	Configuration 335 occures 386 times
	Configuration 336 occures 91 times	Configuration 336 occures 47 times	Configuration 333 occures 37 times	Configuration 333 occures 7 times		Configuration 336 occures 906 times	Configuration 336 occures 401 times
	Configuration 337 occures 36 times	Configuration 337 occures 10 times	Configuration 334 occures 36 times	Configuration 334 occures 16 times		Configuration 337 occures 363 times	Configuration 337 occures 149 times
	Configuration 338 occures 57 times	Configuration 338 occures 12 times	Configuration 335 occures 63 times	Configuration 335 occures 36 times		Configuration 338 occures 516 times	Configuration 338 occures 138 times
	Configuration 339 occures 35 times	Configuration 339 occures 11 times	Configuration 336 occures 122 times	Configuration 336 occures 113 times		Configuration 339 occures 368 times	Configuration 339 occures 136 times
	Configuration 340 occures 60 times	Configuration 340 occures 12 times	Configuration 337 occures 63 times	Configuration 337 occures 32 times		Configuration 340 occures 571 times	Configuration 340 occures 145 times
	Configuration 341 occures 24 times	Configuration 341 occures 3 times	Configuration 338 occures 30 times	Configuration 338 occures 17 times		Configuration 341 occures 227 times	Configuration 341 occures 49 times
	Configuration 342 occures 56 times	Configuration 342 occures 13 times	Configuration 339 occures 40 times	Configuration 339 occures 11 times		Configuration 342 occures 563 times	Configuration 342 occures 124 times
	Configuration 343 occures 34 times	Configuration 343 occures 17 times	Configuration 340 occures 77 times	Configuration 340 occures 29 times		Configuration 343 occures 346 times	Configuration 343 occures 122 times
	Configuration 344 occures 90 times	Configuration 344 occures 36 times	Configuration 341 occures 69 times	Configuration 341 occures 30 times		Configuration 344 occures 875 times	Configuration 344 occures 380 times
	Configuration 345 occures 41 times	Configuration 345 occures 19 times	Configuration 342 occures 36 times	Configuration 342 occures 10 times		Configuration 345 occures 325 times	Configuration 345 occures 124 times
	Configuration 346 occures 55 times	Configuration 346 occures 20 times	Configuration 343 occures 63 times	Configuration 343 occures 30 times		Configuration 346 occures 557 times	Configuration 346 occures 139 times
	Configuration 347 occures 50 times	Configuration 347 occures 17 times	Configuration 344 occures 69 times	Configuration 344 occures 29 times		Configuration 347 occures 359 times	Configuration 347 occures 131 times
	Configuration 348 occures 84 times	Configuration 348 occures 47 times	Configuration 345 occures 38 times	Configuration 345 occures 10 times		Configuration 348 occures 858 times	Configuration 348 occures 403 times
	Configuration 349 occures 36 times	Configuration 349 occures 18 times	Configuration 346 occures 36 times	Configuration 346 occures 8 times		Configuration 349 occures 366 times	Configuration 349 occures 122 times
	Configuration 350 occures 79 times	Configuration 350 occures 44 times	Configuration 347 occures 32 times	Configuration 347 occures 16 times		Configuration 350 occures 930 times	Configuration 350 occures 372 times
	Configuration 351 occures 74 times	Configuration 351 occures 46 times	Configuration 348 occures 66 times	Configuration 348 occures 30 times		Configuration 351 occures 541 times	Configuration 351 occures 398 times
	Configuration 352 occures 116 times	Configuration 352 occures 110 times	Configuration 349 occures 59 times	Configuration 349 occures 29 times		Configuration 352 occures 1466 times	Configuration 352 occures 1165 times
	Configuration 353 occures 45 times	Configuration 353 occures 30 times	Configuration 350 occures 61 times	Configuration 350 occures 29 times		Configuration 353 occures 576 times	Configuration 353 occures 383 times
	Configuration 354 occures 96 times	Configuration 354 occures 41 times	Configuration 351 occures 140 times	Configuration 351 occures 90 times		Configuration 354 occures 911 times	Configuration 354 occures 398 times
	Configuration 355 occures 44 times	Configuration 355 occures 49 times	Configuration 352 occures 156 times	Configuration 352 occures 106 times		Configuration 355 occures 562 times	Configuration 355 occures 453 times
	Configuration 356 occures 97 times	Configuration 356 occures 34 times	Configuration 353 occures 83 times	Configuration 353 occures 38 times		Configuration 356 occures 859 times	Configuration 356 occures 426 times
	Configuration 357 occures 37 times	Configuration 357 occures 7 times	Configuration 354 occures 33 times	Configuration 354 occures 4 times		Configuration 357 occures 331 times	Configuration 357 occures 150 times
	Configuration 358 occures 89 times	Configuration 358 occures 43 times	Configuration 355 occures 38 times	Configuration 355 occures 14 times		Configuration 358 occures 882 times	Configuration 358 occures 362 times
	Configuration 359 occures 52 times	Configuration 359 occures 41 times	Configuration 356 occures 48 times	Configuration 356 occures 11 times		Configuration 359 occures 528 times	Configuration 359 occures 423 times
	Configuration 360 occures 74 times	Configuration 360 occures 45 times	Configuration 357 occures 37 times	Configuration 357 occures 12 times		Configuration 360 occures 864 times	Configuration 360 occures 407 times
	Configuration 361 occures 27 times	Configuration 361 occures 10 times	Configuration 358 occures 16 times	Configuration 358 occures 2 times		Configuration 361 occures 385 times	Configuration 361 occures 127 times
	Configuration 362 occures 61 times	Configuration 362 occures 18 times	Configuration 359 occures 33 times	Configuration 359 occures 13 times		Configuration 362 occures 534 times	Configuration 362 occures 120 times
	Configuration 363 occures 34 times	Configuration 363 occures 12 times	Configuration 360 occures 60 times	Configuration 360 occures 31 times		Configuration 363 occures 325 times	Configuration 363 occures 126 times
	Configuration 364 occures 97 times	Configuration 364 occures 33 times	Configuration 361 occures 34 times	Configuration 361 occures 10 times		Configuration 364 occures 857 times	Configuration 364 occures 380 times
	Configuration 365 occures 42 times	Configuration 365 occures 17 times	Configuration 362 occures 25 times	Configuration 362 occures 7 times		Configuration 365 occures 354 times	Configuration 365 occures 124 times
	Configuration 366 occures 95 times	Configuration 366 occures 42 times	Configuration 363 occures 34 times	Configuration 363 occures 17 times		Configuration 366 occures 866 times	Configuration 366 occures 434 times
	Configuration 367 occures 56 times	Configuration 367 occures 51 times	Configuration 364 occures 36 times	Configuration 364 occures 13 times		Configuration 367 occures 573 times	Configuration 367 occures 365 times
	Configuration 368 occures 135 times	Configuration 368 occures 118 times	Configuration 365 occures 32 times	Configuration 365 occures 10 times		Configuration 368 occures 1369 times	Configuration 368 occures 1125 times
	Configuration 369 occures 57 times	Configuration 369 occures 34 times	Configuration 366 occures 39 times	Configuration 366 occures 13 times		Configuration 369 occures 561 times	Configuration 369 occures 397 times
	Configuration 370 occures 89 times	Configuration 370 occures 35 times	Configuration 367 occures 68 times	Configuration 367 occures 39 times		Configuration 370 occures 849 times	Configuration 370 occures 386 times
	Configuration 371 occures 51 times	Configuration 371 occures 45 times	Configuration 368 occures 132 times	Configuration 368 occures 95 times		Configuration 371 occures 535 times	Configuration 371 occures 430 times
	Configuration 372 occures 84 times	Configuration 372 occures 39 times	Configuration 369 occures 87 times	Configuration 369 occures 29 times		Configuration 372 occures 841 times	Configuration 372 occures 372 times
	Configuration 373 occures 33 times	Configuration 373 occures 14 times	Configuration 370 occures 36 times	Configuration 370 occures 16 times		Configuration 373 occures 360 times	Configuration 373 occures 158 times
	Configuration 374 occures 93 times	Configuration 374 occures 34 times	Configuration 371 occures 31 times	Configuration 371 occures 8 times		Configuration 374 occures 798 times	Configuration 374 occures 402 times
	Configuration 375 occures 60 times	Configuration 375 occures 36 times	Configuration 372 occures 64 times	Configuration 372 occures 32 times		Configuration 375 occures 566 times	Configuration 375 occures 404 times
	Configuration 376 occures 139 times	Configuration 376 occures 115 times	Configuration 373 occures 84 times	Configuration 373 occures 37 times		Configuration 376 occures 1278 times	Configuration 376 occures 1179 times
	Configuration 377 occures 49 times	Configuration 377 occures 46 times	Configuration 374 occures 38 times	Configuration 374 occures 17 times		Configuration 377 occures 536 times	Configuration 377 occures 395 times
	Configuration 378 occures 72 times	Configuration 378 occures 30 times	Configuration 375 occures 73 times	Configuration 375 occures 45 times		Configuration 378 occures 854 times	Configuration 378 occures 389 times
	Configuration 379 occures 60 times	Configuration 379 occures 45 times	Configuration 376 occures 136 times	Configuration 376 occures 133 times		Configuration 379 occures 549 times	Configuration 379 occures 378 times
	Configuration 380 occures 145 times	Configuration 380 occures 121 times	Configuration 377 occures 65 times	Configuration 377 occures 32 times		Configuration 380 occures 1342 times	Configuration 380 occures 1211 times
	Configuration 381 occures 48 times	Configuration 381 occures 43 times	Configuration 378 occures 81 times	Configuration 378 occures 36 times		Configuration 381 occures 553 times	Configuration 381 occures 399 times
	Configuration 382 occures 138 times	Configuration 382 occures 110 times	Configuration 379 occures 62 times	Configuration 379 occures 30 times		Configuration 382 occures 1377 times	Configuration 382 occures 1149 times
	Configuration 383 occures 94 times	Configuration 383 occures 107 times	Configuration 380 occures 141 times	Configuration 380 occures 104 times		Configuration 383 occures 799 times	Configuration 383 occures 1172 times
	Configuration 384 occures 206 times	Configuration 384 occures 344 times	Configuration 381 occures 154 times	Configuration 381 occures 110 times		Configuration 384 occures 2124 times	Configuration 384 occures 3412 times
	Configuration 385 occures 85 times	Configuration 385 occures 117 times	Configuration 382 occures 143 times	Configuration 382 occures 88 times		Configuration 385 occures 884 times	Configuration 385 occures 1169 times
	Configuration 386 occures 154 times	Configuration 386 occures 122 times	Configuration 383 occures 259 times	Configuration 383 occures 337 times		Configuration 386 occures 1370 times	Configuration 386 occures 1154 times
	Configuration 387 occures 85 times	Configuration 387 occures 136 times	Configuration 384 occures 274 times	Configuration 384 occures 345 times		Configuration 387 occures 873 times	Configuration 387 occures 1206 times
	Configuration 388 occures 145 times	Configuration 388 occures 133 times	Configuration 385 occures 132 times	Configuration 385 occures 118 times		Configuration 388 occures 1371 times	Configuration 388 occures 1241 times
	Configuration 389 occures 49 times	Configuration 389 occures 37 times	Configuration 386 occures 74 times	Configuration 386 occures 41 times		Configuration 389 occures 563 times	Configuration 389 occures 365 times
	Configuration 390 occures 124 times	Configuration 390 occures 117 times	Configuration 387 occures 66 times	Configuration 387 occures 30 times		Configuration 390 occures 1324 times	Configuration 390 occures 1240 times
	Configuration 391 occures 93 times	Configuration 391 occures 117 times	Configuration 388 occures 73 times	Configuration 388 occures 37 times		Configuration 391 occures 884 times	Configuration 391 occures 1166 times
	Configuration 392 occures 151 times	Configuration 392 occures 115 times	Configuration 389 occures 69 times	Configuration 389 occures 45 times		Configuration 392 occures 1342 times	Configuration 392 occures 1199 times
	Configuration 393 occures 60 times	Configuration 393 occures 37 times	Configuration 390 occures 28 times	Configuration 390 occures 9 times		Configuration 393 occures 529 times	Configuration 393 occures 363 times
	Configuration 394 occures 86 times	Configuration 394 occures 40 times	Configuration 391 occures 66 times	Configuration 391 occures 50 times		Configuration 394 occures 873 times	Configuration 394 occures 379 times
	Configuration 395 occures 58 times	Configuration 395 occures 40 times	Configuration 392 occures 80 times	Configuration 392 occures 30 times		Configuration 395 occures 584 times	Configuration 395 occures 367 times
	Configuration 396 occures 157 times	Configuration 396 occures 118 times	Configuration 393 occures 41 times	Configuration 393 occures 9 times		Configuration 396 occures 1396 times	Configuration 396 occures 1084 times
	Configuration 397 occures 55 times	Configuration 397 occures 38 times	Configuration 394 occures 27 times	Configuration 394 occures 18 times		Configuration 397 occures 574 times	Configuration 397 occures 414 times
	Configuration 398 occures 133 times	Configuration 398 occures 101 times	Configuration 395 occures 41 times	Configuration 395 occures 11 times		Configuration 398 occures 1387 times	Configuration 398 occures 1167 times
	Configuration 399 occures 86 times	Configuration 399 occures 107 times	Configuration 396 occures 27 times	Configuration 396 occures 11 times		Configuration 399 occures 817 times	Configuration 399 occures 1148 times
	Configuration 400 occures 126 times	Configuration 400 occures 123 times	Configuration 397 occures 36 times	Configuration 397 occures 5 times		Configuration 400 occures 1395 times	Configuration 400 occures 1147 times
	Configuration 401 occures 58 times	Configuration 401 occures 39 times	Configuration 398 occures 24 times	Configuration 398 occures 11 times		Configuration 401 occures 574 times	Configuration 401 occures 399 times
	Configuration 402 occures 84 times	Configuration 402 occures 33 times	Configuration 399 occures 69 times	Configuration 399 occures 28 times		Configuration 402 occures 882 times	Configuration 402 occures 395 times
	Configuration 403 occures 76 times	Configuration 403 occures 48 times	Configuration 400 occures 72 times	Configuration 400 occures 44 times		Configuration 403 occures 553 times	Configuration 403 occures 358 times
	Configuration 404 occures 106 times	Configuration 404 occures 38 times	Configuration 401 occures 42 times	Configuration 401 occures 11 times		Configuration 404 occures 913 times	Configuration 404 occures 366 times
	Configuration 405 occures 27 times	Configuration 405 occures 13 times	Configuration 402 occures 18 times	Configuration 402 occures 5 times		Configuration 405 occures 350 times	Configuration 405 occures 174 times
	Configuration 406 occures 99 times	Configuration 406 occures 37 times	Configuration 403 occures 20 times	Configuration 403 occures 6 times		Configuration 406 occures 825 times	Configuration 406 occures 392 times
	Configuration 407 occures 53 times	Configuration 407 occures 33 times	Configuration 404 occures 30 times	Configuration 404 occures 13 times		Configuration 407 occures 580 times	Configuration 407 occures 395 times
	Configuration 408 occures 131 times	Configuration 408 occures 138 times	Configuration 405 occures 40 times	Configuration 405 occures 14 times		Configuration 408 occures 1429 times	Configuration 408 occures 1154 times
	Configuration 409 occures 47 times	Configuration 409 occures 33 times	Configuration 406 occures 30 times	Configuration 406 occures 5 times		Configuration 409 occures 499 times	Configuration 409 occures 409 times
	Configuration 410 occures 80 times	Configuration 410 occures 31 times	Configuration 407 occures 47 times	Configuration 407 occures 8 times		Configuration 410 occures 853 times	Configuration 410 occures 405 times
	Configuration 411 occures 54 times	Configuration 411 occures 47 times	Configuration 408 occures 43 times	Configuration 408 occures 12 times		Configuration 411 occures 539 times	Configuration 411 occures 402 times
	Configuration 412 occures 130 times	Configuration 412 occures 141 times	Configuration 409 occures 25 times	Configuration 409 occures 2 times		Configuration 412 occures 1374 times	Configuration 412 occures 1155 times
	Configuration 413 occures 49 times	Configuration 413 occures 30 times	Configuration 410 occures 22 times	Configuration 410 occures 4 times		Configuration 413 occures 536 times	Configuration 413 occures 412 times
	Configuration 414 occures 132 times	Configuration 414 occures 130 times	Configuration 411 occures 18 times	Configuration 411 occures 5 times		Configuration 414 occures 1372 times	Configuration 414 occures 1164 times
	Configuration 415 occures 69 times	Configuration 415 occures 116 times	Configuration 412 occures 40 times	Configuration 412 occures 15 times		Configuration 415 occures 865 times	Configuration 415 occures 1150 times
	Configuration 416 occures 137 times	Configuration 416 occures 112 times	Configuration 413 occures 35 times	Configuration 413 occures 9 times		Configuration 416 occures 1312 times	Configuration 416 occures 1178 times
	Configuration 417 occures 71 times	Configuration 417 occures 25 times	Configuration 414 occures 36 times	Configuration 414 occures 14 times		Configuration 417 occures 565 times	Configuration 417 occures 400 times
	Configuration 418 occures 96 times	Configuration 418 occures 45 times	Configuration 415 occures 74 times	Configuration 415 occures 48 times		Configuration 418 occures 855 times	Configuration 418 occures 408 times
	Configuration 419 occures 51 times	Configuration 419 occures 36 times	Configuration 416 occures 134 times	Configuration 416 occures 126 times		Configuration 419 occures 517 times	Configuration 419 occures 398 times
	Configuration 420 occures 106 times	Configuration 420 occures 41 times	Configuration 417 occures 66 times	Configuration 417 occures 35 times		Configuration 420 occures 917 times	Configuration 420 occures 369 times
	Configuration 421 occures 34 times	Configuration 421 occures 14 times	Configuration 418 occures 33 times	Configuration 418 occures 22 times		Configuration 421 occures 330 times	Configuration 421 occures 121 times
	Configuration 422 occures 70 times	Configuration 422 occures 34 times	Configuration 419 occures 41 times	Configuration 419 occures 6 times		Configuration 422 occures 876 times	Configuration 422 occures 346 times
	Configuration 423 occures 42 times	Configuration 423 occures 41 times	Configuration 420 occures 40 times	Configuration 420 occures 17 times		Configuration 423 occures 569 times	Configuration 423 occures 394 times
	Configuration 424 occures 95 times	Configuration 424 occures 41 times	Configuration 421 occures 31 times	Configuration 421 occures 12 times		Configuration 424 occures 868 times	Configuration 424 occures 374 times
	Configuration 425 occures 29 times	Configuration 425 occures 9 times	Configuration 422 occures 17 times	Configuration 422 occures 1 times		Configuration 425 occures 353 times	Configuration 425 occures 149 times
	Configuration 426 occures 51 times	Configuration 426 occures 8 times	Configuration 423 occures 39 times	Configuration 423 occures 11 times		Configuration 426 occures 559 times	Configuration 426 occures 123 times
	Configuration 427 occures 31 times	Configuration 427 occures 12 times	Configuration 424 occures 71 times	Configuration 424 occures 35 times		Configuration 427 occures 325 times	Configuration 427 occures 118 times
	Configuration 428 occures 107 times	Configuration 428 occures 29 times	Configuration 425 occures 36 times	Configuration 425 occures 8 times		Configuration 428 occures 926 times	Configuration 428 occures 376 times
	Configuration 429 occures 28 times	Configuration 429 occures 14 times	Configuration 426 occures 36 times	Configuration 426 occures 12 times		Configuration 429 occures 354 times	Configuration 429 occures 151 times
	Configuration 430 occures 93 times	Configuration 430 occures 30 times	Configuration 427 occures 31 times	Configuration 427 occures 14 times		Configuration 430 occures 929 times	Configuration 430 occures 358 times
	Configuration 431 occures 54 times	Configuration 431 occures 31 times	Configuration 428 occures 43 times	Configuration 428 occures 12 times		Configuration 431 occures 519 times	Configuration 431 occures 386 times
	Configuration 432 occures 142 times	Configuration 432 occures 126 times	Configuration 429 occures 45 times	Configuration 429 occures 12 times		Configuration 432 occures 1399 times	Configuration 432 occures 1182 times
	Configuration 433 occures 72 times	Configuration 433 occures 50 times	Configuration 430 occures 31 times	Configuration 430 occures 14 times		Configuration 433 occures 528 times	Configuration 433 occures 419 times
	Configuration 434 occures 90 times	Configuration 434 occures 34 times	Configuration 431 occures 76 times	Configuration 431 occures 30 times		Configuration 434 occures 919 times	Configuration 434 occures 398 times
	Configuration 435 occures 53 times	Configuration 435 occures 32 times	Configuration 432 occures 75 times	Configuration 432 occures 35 times		Configuration 435 occures 572 times	Configuration 435 occures 402 times
	Configuration 436 occures 95 times	Configuration 436 occures 46 times	Configuration 433 occures 31 times	Configuration 433 occures 16 times		Configuration 436 occures 885 times	Configuration 436 occures 406 times
	Configuration 437 occures 45 times	Configuration 437 occures 11 times	Configuration 434 occures 19 times	Configuration 434 occures 2 times		Configuration 437 occures 315 times	Configuration 437 occures 131 times
	Configuration 438 occures 91 times	Configuration 438 occures 49 times	Configuration 435 occures 14 times	Configuration 435 occures 4 times		Configuration 438 occures 901 times	Configuration 438 occures 402 times
	Configuration 439 occures 62 times	Configuration 439 occures 38 times	Configuration 436 occures 42 times	Configuration 436 occures 18 times		Configuration 439 occures 509 times	Configuration 439 occures 405 times
	Configuration 440 occures 130 times	Configuration 440 occures 122 times	Configuration 437 occures 36 times	Configuration 437 occures 10 times		Configuration 440 occures 1390 times	Configuration 440 occures 1203 times
	Configuration 441 occures 50 times	Configuration 441 occures 31 times	Configuration 438 occures 18 times	Configuration 438 occures 5 times		Configuration 441 occures 574 times	Configuration 441 occures 392 times
	Configuration 442 occures 108 times	Configuration 442 occures 32 times	Configuration 439 occures 36 times	Configuration 439 occures 10 times		Configuration 442 occures 882 times	Configuration 442 occures 411 times
	Configuration 443 occures 40 times	Configuration 443 occures 33 times	Configuration 440 occures 84 times	Configuration 440 occures 39 times		Configuration 443 occures 537 times	Configuration 443 occures 371 times
	Configuration 444 occures 137 times	Configuration 444 occures 115 times	Configuration 441 occures 36 times	Configuration 441 occures 11 times		Configuration 444 occures 1415 times	Configuration 444 occures 1139 times
	Configuration 445 occures 58 times	Configuration 445 occures 47 times	Configuration 442 occures 35 times	Configuration 442 occures 9 times		Configuration 445 occures 592 times	Configuration 445 occures 401 times
	Configuration 446 occures 121 times	Configuration 446 occures 128 times	Configuration 443 occures 38 times	Configuration 443 occures 7 times		Configuration 446 occures 1401 times	Configuration 446 occures 1147 times
	Configuration 447 occures 100 times	Configuration 447 occures 109 times	Configuration 444 occures 65 times	Configuration 444 occures 33 times		Configuration 447 occures 817 times	Configuration 447 occures 1167 times
	Configuration 448 occures 243 times	Configuration 448 occures 345 times	Configuration 445 occures 66 times	Configuration 445 occures 36 times		Configuration 448 occures 2103 times	Configuration 448 occures 3499 times
	Configuration 449 occures 76 times	Configuration 449 occures 114 times	Configuration 446 occures 72 times	Configuration 446 occures 43 times		Configuration 449 occures 905 times	Configuration 449 occures 1184 times
	Configuration 450 occures 128 times	Configuration 450 occures 103 times	Configuration 447 occures 124 times	Configuration 447 occures 112 times		Configuration 450 occures 1459 times	Configuration 450 occures 1163 times
	Configuration 451 occures 84 times	Configuration 451 occures 131 times	Configuration 448 occures 262 times	Configuration 448 occures 304 times		Configuration 451 occures 868 times	Configuration 451 occures 1144 times
	Configuration 452 occures 115 times	Configuration 452 occures 118 times	Configuration 449 occures 133 times	Configuration 449 occures 117 times		Configuration 452 occures 1405 times	Configuration 452 occures 1162 times
	Configuration 453 occures 60 times	Configuration 453 occures 49 times	Configuration 450 occures 64 times	Configuration 450 occures 34 times		Configuration 453 occures 510 times	Configuration 453 occures 395 times
	Configuration 454 occures 131 times	Configuration 454 occures 118 times	Configuration 451 occures 68 times	Configuration 451 occures 33 times		Configuration 454 occures 1366 times	Configuration 454 occures 1216 times
	Configuration 455 occures 85 times	Configuration 455 occures 109 times	Configuration 452 occures 65 times	Configuration 452 occures 35 times		Configuration 455 occures 864 times	Configuration 455 occures 1160 times
	Configuration 456 occures 119 times	Configuration 456 occures 124 times	Configuration 453 occures 66 times	Configuration 453 occures 36 times		Configuration 456 occures 1317 times	Configuration 456 occures 1111 times
	Configuration 457 occures 57 times	Configuration 457 occures 40 times	Configuration 454 occures 42 times	Configuration 454 occures 15 times		Configuration 457 occures 537 times	Configuration 457 occures 399 times
	Configuration 458 occures 79 times	Configuration 458 occures 39 times	Configuration 455 occures 71 times	Configuration 455 occures 41 times		Configuration 458 occures 850 times	Configuration 458 occures 405 times
	Configuration 459 occures 61 times	Configuration 459 occures 31 times	Configuration 456 occures 51 times	Configuration 456 occures 33 times		Configuration 459 occures 553 times	Configuration 459 occures 401 times
	Configuration 460 occures 151 times	Configuration 460 occures 117 times	Configuration 457 occures 39 times	Configuration 457 occures 10 times		Configuration 460 occures 1338 times	Configuration 460 occures 1165 times
	Configuration 461 occures 60 times	Configuration 461 occures 45 times	Configuration 458 occures 43 times	Configuration 458 occures 16 times		Configuration 461 occures 557 times	Configuration 461 occures 392 times
	Configuration 462 occures 149 times	Configuration 462 occures 127 times	Configuration 459 occures 36 times	Configuration 459 occures 9 times		Configuration 462 occures 1374 times	Configuration 462 occures 1171 times
	Configuration 463 occures 108 times	Configuration 463 occures 120 times	Configuration 460 occures 44 times	Configuration 460 occures 13 times		Configuration 463 occures 847 times	Configuration 463 occures 1124 times
	Configuration 464 occures 134 times	Configuration 464 occures 120 times	Configuration 461 occures 38 times	Configuration 461 occures 9 times		Configuration 464 occures 1359 times	Configuration 464 occures 1188 times
	Configuration 465 occures 35 times	Configuration 465 occures 35 times	Configuration 462 occures 39 times	Configuration 462 occures 10 times		Configuration 465 occures 507 times	Configuration 465 occures 377 times
	Configuration 466 occures 80 times	Configuration 466 occures 35 times	Configuration 463 occures 77 times	Configuration 463 occures 38 times		Configuration 466 occures 877 times	Configuration 466 occures 395 times
	Configuration 467 occures 58 times	Configuration 467 occures 21 times	Configuration 464 occures 147 times	Configuration 464 occures 99 times		Configuration 467 occures 559 times	Configuration 467 occures 417 times
	Configuration 468 occures 102 times	Configuration 468 occures 45 times	Configuration 465 occures 83 times	Configuration 465 occures 36 times		Configuration 468 occures 895 times	Configuration 468 occures 394 times
	Configuration 469 occures 32 times	Configuration 469 occures 8 times	Configuration 466 occures 27 times	Configuration 466 occures 4 times		Configuration 469 occures 342 times	Configuration 469 occures 156 times
	Configuration 470 occures 91 times	Configuration 470 occures 48 times	Configuration 467 occures 23 times	Configuration 467 occures 13 times		Configuration 470 occures 906 times	Configuration 470 occures 373 times
	Configuration 471 occures 66 times	Configuration 471 occures 29 times	Configuration 468 occures 67 times	Configuration 468 occures 42 times		Configuration 471 occures 507 times	Configuration 471 occures 386 times
	Configuration 472 occures 128 times	Configuration 472 occures 131 times	Configuration 469 occures 94 times	Configuration 469 occures 31 times		Configuration 472 occures 1374 times	Configuration 472 occures 1162 times
	Configuration 473 occures 49 times	Configuration 473 occures 53 times	Configuration 470 occures 29 times	Configuration 470 occures 11 times		Configuration 473 occures 570 times	Configuration 473 occures 391 times
	Configuration 474 occures 80 times	Configuration 474 occures 45 times	Configuration 471 occures 73 times	Configuration 471 occures 36 times		Configuration 474 occures 902 times	Configuration 474 occures 357 times
	Configuration 475 occures 52 times	Configuration 475 occures 33 times	Configuration 472 occures 65 times	Configuration 472 occures 37 times		Configuration 475 occures 538 times	Configuration 475 occures 375 times
	Configuration 476 occures 169 times	Configuration 476 occures 110 times	Configuration 473 occures 42 times	Configuration 473 occures 10 times		Configuration 476 occures 1353 times	Configuration 476 occures 1122 times
	Configuration 477 occures 57 times	Configuration 477 occures 18 times	Configuration 474 occures 38 times	Configuration 474 occures 16 times		Configuration 477 occures 579 times	Configuration 477 occures 411 times
	Configuration 478 occures 162 times	Configuration 478 occures 121 times	Configuration 475 occures 38 times	Configuration 475 occures 8 times		Configuration 478 occures 1360 times	Configuration 478 occures 1185 times
	Configuration 479 occures 93 times	Configuration 479 occures 115 times	Configuration 476 occures 73 times	Configuration 476 occures 27 times		Configuration 479 occures 880 times	Configuration 479 occures 1254 times
	Configuration 480 occures 245 times	Configuration 480 occures 369 times	Configuration 477 occures 62 times	Configuration 477 occures 31 times		Configuration 480 occures 2168 times	Configuration 480 occures 3467 times
	Configuration 481 occures 81 times	Configuration 481 occures 115 times	Configuration 478 occures 74 times	Configuration 478 occures 34 times		Configuration 481 occures 850 times	Configuration 481 occures 1138 times
	Configuration 482 occures 134 times	Configuration 482 occures 114 times	Configuration 479 occures 155 times	Configuration 479 occures 132 times		Configuration 482 occures 1339 times	Configuration 482 occures 1108 times
	Configuration 483 occures 87 times	Configuration 483 occures 114 times	Configuration 480 occures 249 times	Configuration 480 occures 345 times		Configuration 483 occures 854 times	Configuration 483 occures 1145 times
	Configuration 484 occures 141 times	Configuration 484 occures 124 times	Configuration 481 occures 125 times	Configuration 481 occures 92 times		Configuration 484 occures 1389 times	Configuration 484 occures 1140 times
	Configuration 485 occures 60 times	Configuration 485 occures 41 times	Configuration 482 occures 73 times	Configuration 482 occures 48 times		Configuration 485 occures 536 times	Configuration 485 occures 408 times
	Configuration 486 occures 136 times	Configuration 486 occures 108 times	Configuration 483 occures 69 times	Configuration 483 occures 34 times		Configuration 486 occures 1326 times	Configuration 486 occures 1134 times
	Configuration 487 occures 84 times	Configuration 487 occures 108 times	Configuration 484 occures 68 times	Configuration 484 occures 30 times		Configuration 487 occures 879 times	Configuration 487 occures 1216 times
	Configuration 488 occures 144 times	Configuration 488 occures 112 times	Configuration 485 occures 74 times	Configuration 485 occures 27 times		Configuration 488 occures 1405 times	Configuration 488 occures 1143 times
	Configuration 489 occures 57 times	Configuration 489 occures 31 times	Configuration 486 occures 29 times	Configuration 486 occures 9 times		Configuration 489 occures 575 times	Configuration 489 occures 385 times
	Configuration 490 occures 88 times	Configuration 490 occures 37 times	Configuration 487 occures 85 times	Configuration 487 occures 36 times		Configuration 490 occures 892 times	Configuration 490 occures 382 times
	Configuration 491 occures 44 times	Configuration 491 occures 37 times	Configuration 488 occures 109 times	Configuration 488 occures 96 times		Configuration 491 occures 555 times	Configuration 491 occures 422 times
	Configuration 492 occures 120 times	Configuration 492 occures 123 times	Configuration 489 occures 77 times	Configuration 489 occures 41 times		Configuration 492 occures 1376 times	Configuration 492 occures 1189 times
	Configuration 493 occures 47 times	Configuration 493 occures 39 times	Configuration 490 occures 68 times	Configuration 490 occures 40 times		Configuration 493 occures 589 times	Configuration 493 occures 392 times
	Configuration 494 occures 135 times	Configuration 494 occures 124 times	Configuration 491 occures 71 times	Configuration 491 occures 37 times		Configuration 494 occures 1389 times	Configuration 494 occures 1110 times
	Configuration 495 occures 98 times	Configuration 495 occures 126 times	Configuration 492 occures 70 times	Configuration 492 occures 41 times		Configuration 495 occures 898 times	Configuration 495 occures 1166 times
	Configuration 496 occures 194 times	Configuration 496 occures 360 times	Configuration 493 occures 84 times	Configuration 493 occures 25 times		Configuration 496 occures 2163 times	Configuration 496 occures 3491 times
	Configuration 497 occures 97 times	Configuration 497 occures 115 times	Configuration 494 occures 72 times	Configuration 494 occures 31 times		Configuration 497 occures 871 times	Configuration 497 occures 1196 times
	Configuration 498 occures 138 times	Configuration 498 occures 127 times	Configuration 495 occures 138 times	Configuration 495 occures 102 times		Configuration 498 occures 1354 times	Configuration 498 occures 1139 times
	Configuration 499 occures 90 times	Configuration 499 occures 103 times	Configuration 496 occures 256 times	Configuration 496 occures 346 times		Configuration 499 occures 854 times	Configuration 499 occures 1209 times
	Configuration 500 occures 124 times	Configuration 500 occures 122 times	Configuration 497 occures 142 times	Configuration 497 occures 101 times		Configuration 500 occures 1352 times	Configuration 500 occures 1129 times
	Configuration 501 occures 47 times	Configuration 501 occures 40 times	Configuration 498 occures 64 times	Configuration 498 occures 32 times		Configuration 501 occures 544 times	Configuration 501 occures 404 times
	Configuration 502 occures 141 times	Configuration 502 occures 117 times	Configuration 499 occures 67 times	Configuration 499 occures 39 times		Configuration 502 occures 1482 times	Configuration 502 occures 1202 times
	Configuration 503 occures 82 times	Configuration 503 occures 127 times	Configuration 500 occures 148 times	Configuration 500 occures 97 times		Configuration 503 occures 860 times	Configuration 503 occures 1088 times
	Configuration 504 occures 223 times	Configuration 504 occures 311 times	Configuration 501 occures 131 times	Configuration 501 occures 99 times		Configuration 504 occures 2175 times	Configuration 504 occures 3523 times
	Configuration 505 occures 78 times	Configuration 505 occures 112 times	Configuration 502 occures 79 times	Configuration 502 occures 37 times		Configuration 505 occures 884 times	Configuration 505 occures 1165 times
	Configuration 506 occures 142 times	Configuration 506 occures 114 times	Configuration 503 occures 134 times	Configuration 503 occures 95 times		Configuration 506 occures 1360 times	Configuration 506 occures 1188 times
	Configuration 507 occures 75 times	Configuration 507 occures 133 times	Configuration 504 occures 285 times	Configuration 504 occures 305 times		Configuration 507 occures 849 times	Configuration 507 occures 1233 times
	Configuration 508 occures 208 times	Configuration 508 occures 332 times	Configuration 505 occures 120 times	Configuration 505 occures 106 times		Configuration 508 occures 2163 times	Configuration 508 occures 3506 times
	Configuration 509 occures 100 times	Configuration 509 occures 112 times	Configuration 506 occures 139 times	Configuration 506 occures 91 times		Configuration 509 occures 857 times	Configuration 509 occures 1133 times
	Configuration 510 occures 247 times	Configuration 510 occures 361 times	Configuration 507 occures 138 times	Configuration 507 occures 110 times		Configuration 510 occures 2183 times	Configuration 510 occures 3530 times
	Configuration 511 occures 150 times	Configuration 511 occures 343 times	Configuration 508 occures 264 times	Configuration 508 occures 292 times		Configuration 511 occures 1257 times	Configuration 511 occures 3571 times
	Configuration 512 occures 141 times	Configuration 512 occures 342 times	Configuration 509 occures 245 times	Configuration 509 occures 310 times		Configuration 512 occures 1376 times	Configuration 512 occures 3454 times
	Configuration 513 occures 224 times	Configuration 513 occures 357 times	Configuration 510 occures 260 times	Configuration 510 occures 335 times		Configuration 513 occures 2176 times	Configuration 513 occures 3479 times
	Configuration 514 occures 95 times	Configuration 514 occures 121 times	Configuration 511 occures 511 times	Configuration 511 occures 924 times		Configuration 514 occures 820 times	Configuration 514 occures 1111 times
	Configuration 515 occures 225 times	Configuration 515 occures 375 times	Configuration 512 occures 516 times	Configuration 512 occures 935 times		Configuration 515 occures 2185 times	Configuration 515 occures 3521 times
	Configuration 516 occures 76 times	Configuration 516 occures 116 times	Configuration 513 occures 291 times	Configuration 513 occures 308 times		Configuration 516 occures 885 times	Configuration 516 occures 1196 times
	Configuration 517 occures 117 times	Configuration 517 occures 120 times	Configuration 514 occures 257 times	Configuration 514 occures 289 times		Configuration 517 occures 1385 times	Configuration 517 occures 1190 times
	Configuration 518 occures 89 times	Configuration 518 occures 135 times	Configuration 515 occures 259 times	Configuration 515 occures 290 times		Configuration 518 occures 841 times	Configuration 518 occures 1194 times
	Configuration 519 occures 198 times	Configuration 519 occures 350 times	Configuration 516 occures 159 times	Configuration 516 occures 99 times		Configuration 519 occures 2250 times	Configuration 519 occures 3478 times
	Configuration 520 occures 91 times	Configuration 520 occures 104 times	Configuration 517 occures 155 times	Configuration 517 occures 103 times		Configuration 520 occures 799 times	Configuration 520 occures 1225 times
	Configuration 521 occures 152 times	Configuration 521 occures 120 times	Configuration 518 occures 127 times	Configuration 518 occures 91 times		Configuration 521 occures 1318 times	Configuration 521 occures 1134 times
	Configuration 522 occures 59 times	Configuration 522 occures 57 times	Configuration 519 occures 268 times	Configuration 519 occures 315 times		Configuration 522 occures 575 times	Configuration 522 occures 366 times
	Configuration 523 occures 143 times	Configuration 523 occures 128 times	Configuration 520 occures 130 times	Configuration 520 occures 102 times		Configuration 523 occures 1373 times	Configuration 523 occures 1134 times
	Configuration 524 occures 99 times	Configuration 524 occures 95 times	Configuration 521 occures 70 times	Configuration 521 occures 40 times		Configuration 524 occures 856 times	Configuration 524 occures 1161 times
	Configuration 525 occures 120 times	Configuration 525 occures 121 times	Configuration 522 occures 132 times	Configuration 522 occures 96 times		Configuration 525 occures 1348 times	Configuration 525 occures 1165 times
	Configuration 526 occures 86 times	Configuration 526 occures 128 times	Configuration 523 occures 118 times	Configuration 523 occures 104 times		Configuration 526 occures 828 times	Configuration 526 occures 1152 times
	Configuration 527 occures 213 times	Configuration 527 occures 369 times	Configuration 524 occures 68 times	Configuration 524 occures 33 times		Configuration 527 occures 2203 times	Configuration 527 occures 3493 times
	Configuration 528 occures 87 times	Configuration 528 occures 136 times	Configuration 525 occures 72 times	Configuration 525 occures 38 times		Configuration 528 occures 844 times	Configuration 528 occures 1161 times
	Configuration 529 occures 142 times	Configuration 529 occures 101 times	Configuration 526 occures 133 times	Configuration 526 occures 112 times		Configuration 529 occures 1374 times	Configuration 529 occures 1159 times
	Configuration 530 occures 46 times	Configuration 530 occures 26 times	Configuration 527 occures 298 times	Configuration 527 occures 314 times		Configuration 530 occures 564 times	Configuration 530 occures 378 times
	Configuration 531 occures 125 times	Configuration 531 occures 141 times	Configuration 528 occures 126 times	Configuration 528 occures 99 times		Configuration 531 occures 1461 times	Configuration 531 occures 1168 times
	Configuration 532 occures 59 times	Configuration 532 occures 43 times	Configuration 529 occures 69 times	Configuration 529 occures 38 times		Configuration 532 occures 572 times	Configuration 532 occures 383 times
	Configuration 533 occures 96 times	Configuration 533 occures 38 times	Configuration 530 occures 54 times	Configuration 530 occures 26 times		Configuration 533 occures 927 times	Configuration 533 occures 382 times
	Configuration 534 occures 57 times	Configuration 534 occures 35 times	Configuration 531 occures 67 times	Configuration 531 occures 30 times		Configuration 534 occures 512 times	Configuration 534 occures 382 times
	Configuration 535 occures 133 times	Configuration 535 occures 124 times	Configuration 532 occures 72 times	Configuration 532 occures 38 times		Configuration 535 occures 1358 times	Configuration 535 occures 1225 times
	Configuration 536 occures 71 times	Configuration 536 occures 126 times	Configuration 533 occures 81 times	Configuration 533 occures 35 times		Configuration 536 occures 824 times	Configuration 536 occures 1138 times
	Configuration 537 occures 143 times	Configuration 537 occures 137 times	Configuration 534 occures 61 times	Configuration 534 occures 43 times		Configuration 537 occures 1341 times	Configuration 537 occures 1133 times
	Configuration 538 occures 69 times	Configuration 538 occures 29 times	Configuration 535 occures 150 times	Configuration 535 occures 94 times		Configuration 538 occures 517 times	Configuration 538 occures 373 times
	Configuration 539 occures 146 times	Configuration 539 occures 105 times	Configuration 536 occures 59 times	Configuration 536 occures 34 times		Configuration 539 occures 1386 times	Configuration 539 occures 1159 times
	Configuration 540 occures 90 times	Configuration 540 occures 112 times	Configuration 537 occures 34 times	Configuration 537 occures 14 times		Configuration 540 occures 831 times	Configuration 540 occures 1120 times
	Configuration 541 occures 128 times	Configuration 541 occures 100 times	Configuration 538 occures 86 times	Configuration 538 occures 35 times		Configuration 541 occures 1364 times	Configuration 541 occures 1131 times
	Configuration 542 occures 73 times	Configuration 542 occures 118 times	Configuration 539 occures 59 times	Configuration 539 occures 42 times		Configuration 542 occures 873 times	Configuration 542 occures 1148 times
	Configuration 543 occures 200 times	Configuration 543 occures 291 times	Configuration 540 occures 82 times	Configuration 540 occures 30 times		Configuration 543 occures 2094 times	Configuration 543 occures 3410 times
	Configuration 544 occures 88 times	Configuration 544 occures 117 times	Configuration 541 occures 70 times	Configuration 541 occures 49 times		Configuration 544 occures 811 times	Configuration 544 occures 1158 times
	Configuration 545 occures 140 times	Configuration 545 occures 110 times	Configuration 542 occures 157 times	Configuration 542 occures 105 times		Configuration 545 occures 1317 times	Configuration 545 occures 1179 times
	Configuration 546 occures 50 times	Configuration 546 occures 42 times	Configuration 543 occures 282 times	Configuration 543 occures 347 times		Configuration 546 occures 542 times	Configuration 546 occures 380 times
	Configuration 547 occures 160 times	Configuration 547 occures 106 times	Configuration 544 occures 143 times	Configuration 544 occures 101 times		Configuration 547 occures 1353 times	Configuration 547 occures 1199 times
	Configuration 548 occures 55 times	Configuration 548 occures 26 times	Configuration 545 occures 72 times	Configuration 545 occures 27 times		Configuration 548 occures 548 times	Configuration 548 occures 370 times
	Configuration 549 occures 98 times	Configuration 549 occures 31 times	Configuration 546 occures 72 times	Configuration 546 occures 25 times		Configuration 549 occures 913 times	Configuration 549 occures 342 times
	Configuration 550 occures 67 times	Configuration 550 occures 33 times	Configuration 547 occures 71 times	Configuration 547 occures 34 times		Configuration 550 occures 526 times	Configuration 550 occures 354 times
	Configuration 551 occures 144 times	Configuration 551 occures 117 times	Configuration 548 occures 33 times	Configuration 548 occures 13 times		Configuration 551 occures 1381 times	Configuration 551 occures 1156 times
	Configuration 552 occures 61 times	Configuration 552 occures 47 times	Configuration 549 occures 37 times	Configuration 549 occures 9 times		Configuration 552 occures 580 times	Configuration 552 occures 404 times
	Configuration 553 occures 95 times	Configuration 553 occures 49 times	Configuration 550 occures 37 times	Configuration 550 occures 9 times		Configuration 553 occures 874 times	Configuration 553 occures 392 times
	Configuration 554 occures 36 times	Configuration 554 occures 14 times	Configuration 551 occures 83 times	Configuration 551 occures 29 times		Configuration 554 occures 335 times	Configuration 554 occures 144 times
	Configuration 555 occures 85 times	Configuration 555 occures 24 times	Configuration 552 occures 71 times	Configuration 552 occures 43 times		Configuration 555 occures 863 times	Configuration 555 occures 411 times
	Configuration 556 occures 56 times	Configuration 556 occures 40 times	Configuration 553 occures 30 times	Configuration 553 occures 14 times		Configuration 556 occures 549 times	Configuration 556 occures 361 times
	Configuration 557 occures 83 times	Configuration 557 occures 42 times	Configuration 554 occures 66 times	Configuration 554 occures 37 times		Configuration 557 occures 920 times	Configuration 557 occures 388 times
	Configuration 558 occures 44 times	Configuration 558 occures 34 times	Configuration 555 occures 62 times	Configuration 555 occures 49 times		Configuration 558 occures 566 times	Configuration 558 occures 398 times
	Configuration 559 occures 121 times	Configuration 559 occures 102 times	Configuration 556 occures 36 times	Configuration 556 occures 12 times		Configuration 559 occures 1357 times	Configuration 559 occures 1150 times
	Configuration 560 occures 81 times	Configuration 560 occures 105 times	Configuration 557 occures 43 times	Configuration 557 occures 15 times		Configuration 560 occures 844 times	Configuration 560 occures 1122 times
	Configuration 561 occures 142 times	Configuration 561 occures 109 times	Configuration 558 occures 76 times	Configuration 558 occures 36 times		Configuration 561 occures 1361 times	Configuration 561 occures 1127 times
	Configuration 562 occures 50 times	Configuration 562 occures 51 times	Configuration 559 occures 145 times	Configuration 559 occures 129 times		Configuration 562 occures 535 times	Configuration 562 occures 366 times
	Configuration 563 occures 154 times	Configuration 563 occures 133 times	Configuration 560 occures 79 times	Configuration 560 occures 36 times		Configuration 563 occures 1423 times	Configuration 563 occures 1102 times
	Configuration 564 occures 51 times	Configuration 564 occures 45 times	Configuration 561 occures 33 times	Configuration 561 occures 15 times		Configuration 564 occures 515 times	Configuration 564 occures 398 times
	Configuration 565 occures 92 times	Configuration 565 occures 30 times	Configuration 562 occures 43 times	Configuration 562 occures 10 times		Configuration 565 occures 911 times	Configuration 565 occures 416 times
	Configuration 566 occures 61 times	Configuration 566 occures 38 times	Configuration 563 occures 33 times	Configuration 563 occures 12 times		Configuration 566 occures 587 times	Configuration 566 occures 395 times
	Configuration 567 occures 124 times	Configuration 567 occures 110 times	Configuration 564 occures 36 times	Configuration 564 occures 9 times		Configuration 567 occures 1381 times	Configuration 567 occures 1093 times
	Configuration 568 occures 94 times	Configuration 568 occures 105 times	Configuration 565 occures 28 times	Configuration 565 occures 22 times		Configuration 568 occures 817 times	Configuration 568 occures 1204 times
	Configuration 569 occures 142 times	Configuration 569 occures 105 times	Configuration 566 occures 39 times	Configuration 566 occures 16 times		Configuration 569 occures 1435 times	Configuration 569 occures 1145 times
	Configuration 570 occures 66 times	Configuration 570 occures 47 times	Configuration 567 occures 79 times	Configuration 567 occures 31 times		Configuration 570 occures 518 times	Configuration 570 occures 408 times
	Configuration 571 occures 140 times	Configuration 571 occures 128 times	Configuration 568 occures 69 times	Configuration 568 occures 37 times		Configuration 571 occures 1456 times	Configuration 571 occures 1172 times
	Configuration 572 occures 82 times	Configuration 572 occures 131 times	Configuration 569 occures 28 times	Configuration 569 occures 15 times		Configuration 572 occures 857 times	Configuration 572 occures 1187 times
	Configuration 573 occures 136 times	Configuration 573 occures 123 times	Configuration 570 occures 60 times	Configuration 570 occures 31 times		Configuration 573 occures 1317 times	Configuration 573 occures 1146 times
	Configuration 574 occures 86 times	Configuration 574 occures 119 times	Configuration 571 occures 84 times	Configuration 571 occures 41 times		Configuration 574 occures 886 times	Configuration 574 occures 1161 times
	Configuration 575 occures 211 times	Configuration 575 occures 356 times	Configuration 572 occures 83 times	Configuration 572 occures 32 times		Configuration 575 occures 2106 times	Configuration 575 occures 3432 times
	Configuration 576 occures 92 times	Configuration 576 occures 127 times	Configuration 573 occures 81 times	Configuration 573 occures 46 times		Configuration 576 occures 865 times	Configuration 576 occures 1115 times
	Configuration 577 occures 132 times	Configuration 577 occures 101 times	Configuration 574 occures 112 times	Configuration 574 occures 110 times		Configuration 577 occures 1392 times	Configuration 577 occures 1160 times
	Configuration 578 occures 60 times	Configuration 578 occures 41 times	Configuration 575 occures 264 times	Configuration 575 occures 315 times		Configuration 578 occures 548 times	Configuration 578 occures 374 times
	Configuration 579 occures 152 times	Configuration 579 occures 120 times	Configuration 576 occures 141 times	Configuration 576 occures 133 times		Configuration 579 occures 1412 times	Configuration 579 occures 1091 times
	Configuration 580 occures 52 times	Configuration 580 occures 40 times	Configuration 577 occures 65 times	Configuration 577 occures 37 times		Configuration 580 occures 567 times	Configuration 580 occures 364 times
	Configuration 581 occures 91 times	Configuration 581 occures 44 times	Configuration 578 occures 55 times	Configuration 578 occures 38 times		Configuration 581 occures 880 times	Configuration 581 occures 394 times
	Configuration 582 occures 55 times	Configuration 582 occures 39 times	Configuration 579 occures 67 times	Configuration 579 occures 33 times		Configuration 582 occures 545 times	Configuration 582 occures 390 times
	Configuration 583 occures 129 times	Configuration 583 occures 118 times	Configuration 580 occures 29 times	Configuration 580 occures 13 times		Configuration 583 occures 1388 times	Configuration 583 occures 1221 times
	Configuration 584 occures 52 times	Configuration 584 occures 37 times	Configuration 581 occures 44 times	Configuration 581 occures 11 times		Configuration 584 occures 557 times	Configuration 584 occures 383 times
	Configuration 585 occures 94 times	Configuration 585 occures 29 times	Configuration 582 occures 42 times	Configuration 582 occures 12 times		Configuration 585 occures 910 times	Configuration 585 occures 369 times
	Configuration 586 occures 37 times	Configuration 586 occures 14 times	Configuration 583 occures 72 times	Configuration 583 occures 28 times		Configuration 586 occures 341 times	Configuration 586 occures 124 times
	Configuration 587 occures 92 times	Configuration 587 occures 51 times	Configuration 584 occures 37 times	Configuration 584 occures 30 times		Configuration 587 occures 926 times	Configuration 587 occures 381 times
	Configuration 588 occures 59 times	Configuration 588 occures 36 times	Configuration 585 occures 25 times	Configuration 585 occures 6 times		Configuration 588 occures 514 times	Configuration 588 occures 375 times
	Configuration 589 occures 81 times	Configuration 589 occures 31 times	Configuration 586 occures 43 times	Configuration 586 occures 11 times		Configuration 589 occures 844 times	Configuration 589 occures 387 times
	Configuration 590 occures 77 times	Configuration 590 occures 43 times	Configuration 587 occures 46 times	Configuration 587 occures 3 times		Configuration 590 occures 533 times	Configuration 590 occures 383 times
	Configuration 591 occures 150 times	Configuration 591 occures 116 times	Configuration 588 occures 12 times	Configuration 588 occures 6 times		Configuration 591 occures 1409 times	Configuration 591 occures 1150 times
	Configuration 592 occures 49 times	Configuration 592 occures 41 times	Configuration 589 occures 18 times	Configuration 589 occures 3 times		Configuration 592 occures 581 times	Configuration 592 occures 347 times
	Configuration 593 occures 79 times	Configuration 593 occures 40 times	Configuration 590 occures 35 times	Configuration 590 occures 13 times		Configuration 593 occures 850 times	Configuration 593 occures 368 times
	Configuration 594 occures 34 times	Configuration 594 occures 12 times	Configuration 591 occures 93 times	Configuration 591 occures 33 times		Configuration 594 occures 334 times	Configuration 594 occures 133 times
	Configuration 595 occures 82 times	Configuration 595 occures 34 times	Configuration 592 occures 89 times	Configuration 592 occures 45 times		Configuration 595 occures 901 times	Configuration 595 occures 378 times
	Configuration 596 occures 45 times	Configuration 596 occures 13 times	Configuration 593 occures 28 times	Configuration 593 occures 9 times		Configuration 596 occures 373 times	Configuration 596 occures 136 times
	Configuration 597 occures 50 times	Configuration 597 occures 15 times	Configuration 594 occures 32 times	Configuration 594 occures 13 times		Configuration 597 occures 587 times	Configuration 597 occures 139 times
	Configuration 598 occures 35 times	Configuration 598 occures 18 times	Configuration 595 occures 28 times	Configuration 595 occures 11 times		Configuration 598 occures 379 times	Configuration 598 occures 126 times
	Configuration 599 occures 84 times	Configuration 599 occures 32 times	Configuration 596 occures 29 times	Configuration 596 occures 8 times		Configuration 599 occures 901 times	Configuration 599 occures 384 times
	Configuration 600 occures 51 times	Configuration 600 occures 38 times	Configuration 597 occures 42 times	Configuration 597 occures 10 times		Configuration 600 occures 527 times	Configuration 600 occures 386 times
	Configuration 601 occures 117 times	Configuration 601 occures 36 times	Configuration 598 occures 36 times	Configuration 598 occures 8 times		Configuration 601 occures 848 times	Configuration 601 occures 386 times
	Configuration 602 occures 29 times	Configuration 602 occures 10 times	Configuration 599 occures 70 times	Configuration 599 occures 38 times		Configuration 602 occures 327 times	Configuration 602 occures 127 times
	Configuration 603 occures 77 times	Configuration 603 occures 29 times	Configuration 600 occures 35 times	Configuration 600 occures 12 times		Configuration 603 occures 835 times	Configuration 603 occures 391 times
	Configuration 604 occures 49 times	Configuration 604 occures 46 times	Configuration 601 occures 21 times	Configuration 601 occures 3 times		Configuration 604 occures 518 times	Configuration 604 occures 391 times
	Configuration 605 occures 91 times	Configuration 605 occures 35 times	Configuration 602 occures 46 times	Configuration 602 occures 10 times		Configuration 605 occures 866 times	Configuration 605 occures 403 times
	Configuration 606 occures 54 times	Configuration 606 occures 35 times	Configuration 603 occures 34 times	Configuration 603 occures 8 times		Configuration 606 occures 544 times	Configuration 606 occures 402 times
	Configuration 607 occures 143 times	Configuration 607 occures 133 times	Configuration 604 occures 45 times	Configuration 604 occures 11 times		Configuration 607 occures 1304 times	Configuration 607 occures 1144 times
	Configuration 608 occures 90 times	Configuration 608 occures 95 times	Configuration 605 occures 35 times	Configuration 605 occures 12 times		Configuration 608 occures 847 times	Configuration 608 occures 1127 times
	Configuration 609 occures 120 times	Configuration 609 occures 124 times	Configuration 606 occures 70 times	Configuration 606 occures 33 times		Configuration 609 occures 1393 times	Configuration 609 occures 1175 times
	Configuration 610 occures 51 times	Configuration 610 occures 40 times	Configuration 607 occures 118 times	Configuration 607 occures 117 times		Configuration 610 occures 588 times	Configuration 610 occures 399 times
	Configuration 611 occures 138 times	Configuration 611 occures 106 times	Configuration 608 occures 86 times	Configuration 608 occures 34 times		Configuration 611 occures 1366 times	Configuration 611 occures 1163 times
	Configuration 612 occures 53 times	Configuration 612 occures 43 times	Configuration 609 occures 28 times	Configuration 609 occures 16 times		Configuration 612 occures 575 times	Configuration 612 occures 394 times
	Configuration 613 occures 72 times	Configuration 613 occures 29 times	Configuration 610 occures 39 times	Configuration 610 occures 12 times		Configuration 613 occures 860 times	Configuration 613 occures 393 times
	Configuration 614 occures 49 times	Configuration 614 occures 32 times	Configuration 611 occures 26 times	Configuration 611 occures 6 times		Configuration 614 occures 591 times	Configuration 614 occures 361 times
	Configuration 615 occures 136 times	Configuration 615 occures 117 times	Configuration 612 occures 21 times	Configuration 612 occures 2 times		Configuration 615 occures 1380 times	Configuration 615 occures 1163 times
	Configuration 616 occures 40 times	Configuration 616 occures 41 times	Configuration 613 occures 16 times	Configuration 613 occures 4 times		Configuration 616 occures 543 times	Configuration 616 occures 376 times
	Configuration 617 occures 67 times	Configuration 617 occures 47 times	Configuration 614 occures 21 times	Configuration 614 occures 4 times		Configuration 617 occures 882 times	Configuration 617 occures 368 times
	Configuration 618 occures 30 times	Configuration 618 occures 16 times	Configuration 615 occures 47 times	Configuration 615 occures 8 times		Configuration 618 occures 322 times	Configuration 618 occures 146 times
	Configuration 619 occures 89 times	Configuration 619 occures 40 times	Configuration 616 occures 34 times	Configuration 616 occures 4 times		Configuration 619 occures 899 times	Configuration 619 occures 393 times
	Configuration 620 occures 52 times	Configuration 620 occures 42 times	Configuration 617 occures 21 times	Configuration 617 occures 3 times		Configuration 620 occures 524 times	Configuration 620 occures 398 times
	Configuration 621 occures 92 times	Configuration 621 occures 30 times	Configuration 618 occures 33 times	Configuration 618 occures 17 times		Configuration 621 occures 906 times	Configuration 621 occures 396 times
	Configuration 622 occures 42 times	Configuration 622 occures 34 times	Configuration 619 occures 27 times	Configuration 619 occures 13 times		Configuration 622 occures 562 times	Configuration 622 occures 376 times
	Configuration 623 occures 95 times	Configuration 623 occures 119 times	Configuration 620 occures 15 times	Configuration 620 occures 2 times		Configuration 623 occures 1400 times	Configuration 623 occures 1146 times
	Configuration 624 occures 86 times	Configuration 624 occures 112 times	Configuration 621 occures 23 times	Configuration 621 occures 4 times		Configuration 624 occures 850 times	Configuration 624 occures 1163 times
	Configuration 625 occures 131 times	Configuration 625 occures 125 times	Configuration 622 occures 23 times	Configuration 622 occures 7 times		Configuration 625 occures 1347 times	Configuration 625 occures 1166 times
	Configuration 626 occures 51 times	Configuration 626 occures 40 times	Configuration 623 occures 73 times	Configuration 623 occures 37 times		Configuration 626 occures 519 times	Configuration 626 occures 436 times
	Configuration 627 occures 144 times	Configuration 627 occures 109 times	Configuration 624 occures 66 times	Configuration 624 occures 41 times		Configuration 627 occures 1323 times	Configuration 627 occures 1135 times
	Configuration 628 occures 54 times	Configuration 628 occures 45 times	Configuration 625 occures 29 times	Configuration 625 occures 12 times		Configuration 628 occures 537 times	Configuration 628 occures 417 times
	Configuration 629 occures 94 times	Configuration 629 occures 44 times	Configuration 626 occures 38 times	Configuration 626 occures 13 times		Configuration 629 occures 867 times	Configuration 629 occures 402 times
	Configuration 630 occures 45 times	Configuration 630 occures 35 times	Configuration 627 occures 40 times	Configuration 627 occures 10 times		Configuration 630 occures 550 times	Configuration 630 occures 406 times
	Configuration 631 occures 152 times	Configuration 631 occures 111 times	Configuration 628 occures 33 times	Configuration 628 occures 13 times		Configuration 631 occures 1395 times	Configuration 631 occures 1144 times
	Configuration 632 occures 100 times	Configuration 632 occures 109 times	Configuration 629 occures 43 times	Configuration 629 occures 13 times		Configuration 632 occures 927 times	Configuration 632 occures 1168 times
	Configuration 633 occures 140 times	Configuration 633 occures 142 times	Configuration 630 occures 34 times	Configuration 630 occures 14 times		Configuration 633 occures 1403 times	Configuration 633 occures 1211 times
	Configuration 634 occures 65 times	Configuration 634 occures 28 times	Configuration 631 occures 67 times	Configuration 631 occures 44 times		Configuration 634 occures 561 times	Configuration 634 occures 396 times
	Configuration 635 occures 139 times	Configuration 635 occures 100 times	Configuration 632 occures 81 times	Configuration 632 occures 36 times		Configuration 635 occures 1413 times	Configuration 635 occures 1156 times
	Configuration 636 occures 85 times	Configuration 636 occures 123 times	Configuration 633 occures 40 times	Configuration 633 occures 9 times		Configuration 636 occures 830 times	Configuration 636 occures 1223 times
	Configuration 637 occures 127 times	Configuration 637 occures 115 times	Configuration 634 occures 92 times	Configuration 634 occures 44 times		Configuration 637 occures 1435 times	Configuration 637 occures 1175 times
	Configuration 638 occures 98 times	Configuration 638 occures 111 times	Configuration 635 occures 74 times	Configuration 635 occures 36 times		Configuration 638 occures 817 times	Configuration 638 occures 1180 times
	Configuration 639 occures 225 times	Configuration 639 occures 327 times	Configuration 636 occures 61 times	Configuration 636 occures 34 times		Configuration 639 occures 2134 times	Configuration 639 occures 3507 times
	Configuration 640 occures 90 times	Configuration 640 occures 110 times	Configuration 637 occures 79 times	Configuration 637 occures 34 times		Configuration 640 occures 842 times	Configuration 640 occures 1173 times
	Configuration 641 occures 119 times	Configuration 641 occures 114 times	Configuration 638 occures 135 times	Configuration 638 occures 114 times		Configuration 641 occures 1395 times	Configuration 641 occures 1153 times
	Configuration 642 occures 64 times	Configuration 642 occures 44 times	Configuration 639 occures 249 times	Configuration 639 occures 333 times		Configuration 642 occures 554 times	Configuration 642 occures 363 times
	Configuration 643 occures 141 times	Configuration 643 occures 102 times	Configuration 640 occures 289 times	Configuration 640 occures 323 times		Configuration 643 occures 1391 times	Configuration 643 occures 1196 times
	Configuration 644 occures 56 times	Configuration 644 occures 29 times	Configuration 641 occures 146 times	Configuration 641 occures 125 times		Configuration 644 occures 529 times	Configuration 644 occures 380 times
	Configuration 645 occures 90 times	Configuration 645 occures 43 times	Configuration 642 occures 131 times	Configuration 642 occures 101 times		Configuration 645 occures 882 times	Configuration 645 occures 387 times
	Configuration 646 occures 46 times	Configuration 646 occures 36 times	Configuration 643 occures 130 times	Configuration 643 occures 92 times		Configuration 646 occures 515 times	Configuration 646 occures 369 times
	Configuration 647 occures 138 times	Configuration 647 occures 133 times	Configuration 644 occures 76 times	Configuration 644 occures 30 times		Configuration 647 occures 1357 times	Configuration 647 occures 1115 times
	Configuration 648 occures 51 times	Configuration 648 occures 41 times	Configuration 645 occures 65 times	Configuration 645 occures 30 times		Configuration 648 occures 538 times	Configuration 648 occures 416 times
	Configuration 649 occures 97 times	Configuration 649 occures 40 times	Configuration 646 occures 69 times	Configuration 646 occures 34 times		Configuration 649 occures 871 times	Configuration 649 occures 388 times
	Configuration 650 occures 37 times	Configuration 650 occures 17 times	Configuration 647 occures 134 times	Configuration 647 occures 106 times		Configuration 650 occures 341 times	Configuration 650 occures 133 times
	Configuration 651 occures 92 times	Configuration 651 occures 32 times	Configuration 648 occures 63 times	Configuration 648 occures 41 times		Configuration 651 occures 854 times	Configuration 651 occures 403 times
	Configuration 652 occures 59 times	Configuration 652 occures 46 times	Configuration 649 occures 25 times	Configuration 649 occures 19 times		Configuration 652 occures 540 times	Configuration 652 occures 403 times
	Configuration 653 occures 87 times	Configuration 653 occures 33 times	Configuration 650 occures 72 times	Configuration 650 occures 33 times		Configuration 653 occures 872 times	Configuration 653 occures 406 times
	Configuration 654 occures 45 times	Configuration 654 occures 46 times	Configuration 651 occures 60 times	Configuration 651 occures 35 times		Configuration 654 occures 584 times	Configuration 654 occures 403 times
	Configuration 655 occures 155 times	Configuration 655 occures 99 times	Configuration 652 occures 48 times	Configuration 652 occures 21 times		Configuration 655 occures 1365 times	Configuration 655 occures 1076 times
	Configuration 656 occures 48 times	Configuration 656 occures 37 times	Configuration 653 occures 35 times	Configuration 653 occures 17 times		Configuration 656 occures 580 times	Configuration 656 occures 416 times
	Configuration 657 occures 94 times	Configuration 657 occures 26 times	Configuration 654 occures 62 times	Configuration 654 occures 32 times		Configuration 657 occures 859 times	Configuration 657 occures 367 times
	Configuration 658 occures 28 times	Configuration 658 occures 10 times	Configuration 655 occures 124 times	Configuration 655 occures 108 times		Configuration 658 occures 385 times	Configuration 658 occures 132 times
	Configuration 659 occures 91 times	Configuration 659 occures 37 times	Configuration 656 occures 72 times	Configuration 656 occures 42 times		Configuration 659 occures 898 times	Configuration 659 occures 394 times
	Configuration 660 occures 45 times	Configuration 660 occures 14 times	Configuration 657 occures 23 times	Configuration 657 occures 13 times		Configuration 660 occures 353 times	Configuration 660 occures 124 times
	Configuration 661 occures 52 times	Configuration 661 occures 7 times	Configuration 658 occures 34 times	Configuration 658 occures 12 times		Configuration 661 occures 581 times	Configuration 661 occures 116 times
	Configuration 662 occures 40 times	Configuration 662 occures 17 times	Configuration 659 occures 36 times	Configuration 659 occures 6 times		Configuration 662 occures 325 times	Configuration 662 occures 143 times
	Configuration 663 occures 79 times	Configuration 663 occures 32 times	Configuration 660 occures 34 times	Configuration 660 occures 2 times		Configuration 663 occures 966 times	Configuration 663 occures 372 times
	Configuration 664 occures 55 times	Configuration 664 occures 40 times	Configuration 661 occures 44 times	Configuration 661 occures 13 times		Configuration 664 occures 522 times	Configuration 664 occures 392 times
	Configuration 665 occures 99 times	Configuration 665 occures 41 times	Configuration 662 occures 34 times	Configuration 662 occures 10 times		Configuration 665 occures 832 times	Configuration 665 occures 370 times
	Configuration 666 occures 38 times	Configuration 666 occures 8 times	Configuration 663 occures 63 times	Configuration 663 occures 38 times		Configuration 666 occures 381 times	Configuration 666 occures 115 times
	Configuration 667 occures 80 times	Configuration 667 occures 44 times	Configuration 664 occures 40 times	Configuration 664 occures 15 times		Configuration 667 occures 867 times	Configuration 667 occures 388 times
	Configuration 668 occures 48 times	Configuration 668 occures 37 times	Configuration 665 occures 13 times	Configuration 665 occures 8 times		Configuration 668 occures 534 times	Configuration 668 occures 376 times
	Configuration 669 occures 90 times	Configuration 669 occures 36 times	Configuration 666 occures 34 times	Configuration 666 occures 10 times		Configuration 669 occures 832 times	Configuration 669 occures 372 times
	Configuration 670 occures 64 times	Configuration 670 occures 38 times	Configuration 667 occures 35 times	Configuration 667 occures 12 times		Configuration 670 occures 578 times	Configuration 670 occures 364 times
	Configuration 671 occures 139 times	Configuration 671 occures 106 times	Configuration 668 occures 27 times	Configuration 668 occures 11 times		Configuration 671 occures 1354 times	Configuration 671 occures 1205 times
	Configuration 672 occures 52 times	Configuration 672 occures 42 times	Configuration 669 occures 33 times	Configuration 669 occures 18 times		Configuration 672 occures 566 times	Configuration 672 occures 366 times
	Configuration 673 occures 76 times	Configuration 673 occures 44 times	Configuration 670 occures 72 times	Configuration 670 occures 28 times		Configuration 673 occures 907 times	Configuration 673 occures 403 times
	Configuration 674 occures 35 times	Configuration 674 occures 11 times	Configuration 671 occures 150 times	Configuration 671 occures 100 times		Configuration 674 occures 349 times	Configuration 674 occures 126 times
	Configuration 675 occures 81 times	Configuration 675 occures 41 times	Configuration 672 occures 141 times	Configuration 672 occures 101 times		Configuration 675 occures 890 times	Configuration 675 occures 419 times
	Configuration 676 occures 43 times	Configuration 676 occures 14 times	Configuration 673 occures 85 times	Configuration 673 occures 38 times		Configuration 676 occures 331 times	Configuration 676 occures 135 times
	Configuration 677 occures 55 times	Configuration 677 occures 9 times	Configuration 674 occures 66 times	Configuration 674 occures 40 times		Configuration 677 occures 518 times	Configuration 677 occures 117 times
	Configuration 678 occures 39 times	Configuration 678 occures 14 times	Configuration 675 occures 69 times	Configuration 675 occures 34 times		Configuration 678 occures 335 times	Configuration 678 occures 142 times
	Configuration 679 occures 85 times	Configuration 679 occures 38 times	Configuration 676 occures 49 times	Configuration 676 occures 11 times		Configuration 679 occures 864 times	Configuration 679 occures 380 times
	Configuration 680 occures 25 times	Configuration 680 occures 8 times	Configuration 677 occures 39 times	Configuration 677 occures 15 times		Configuration 680 occures 335 times	Configuration 680 occures 150 times
	Configuration 681 occures 53 times	Configuration 681 occures 12 times	Configuration 678 occures 36 times	Configuration 678 occures 11 times		Configuration 681 occures 585 times	Configuration 681 occures 126 times
	Configuration 682 occures 19 times	Configuration 682 occures 2 times	Configuration 679 occures 72 times	Configuration 679 occures 29 times		Configuration 682 occures 212 times	Configuration 682 occures 39 times
	Configuration 683 occures 45 times	Configuration 683 occures 15 times	Configuration 680 occures 79 times	Configuration 680 occures 28 times		Configuration 683 occures 559 times	Configuration 683 occures 125 times
	Configuration 684 occures 32 times	Configuration 684 occures 6 times	Configuration 681 occures 36 times	Configuration 681 occures 11 times		Configuration 684 occures 361 times	Configuration 684 occures 129 times
	Configuration 685 occures 79 times	Configuration 685 occures 12 times	Configuration 682 occures 68 times	Configuration 682 occures 50 times		Configuration 685 occures 561 times	Configuration 685 occures 150 times
	Configuration 686 occures 27 times	Configuration 686 occures 14 times	Configuration 683 occures 68 times	Configuration 683 occures 35 times		Configuration 686 occures 359 times	Configuration 686 occures 131 times
	Configuration 687 occures 72 times	Configuration 687 occures 44 times	Configuration 684 occures 32 times	Configuration 684 occures 15 times		Configuration 687 occures 846 times	Configuration 687 occures 355 times
	Configuration 688 occures 52 times	Configuration 688 occures 44 times	Configuration 685 occures 51 times	Configuration 685 occures 11 times		Configuration 688 occures 534 times	Configuration 688 occures 374 times
	Configuration 689 occures 100 times	Configuration 689 occures 46 times	Configuration 686 occures 67 times	Configuration 686 occures 33 times		Configuration 689 occures 880 times	Configuration 689 occures 363 times
	Configuration 690 occures 35 times	Configuration 690 occures 17 times	Configuration 687 occures 138 times	Configuration 687 occures 110 times		Configuration 690 occures 372 times	Configuration 690 occures 139 times
	Configuration 691 occures 80 times	Configuration 691 occures 35 times	Configuration 688 occures 58 times	Configuration 688 occures 36 times		Configuration 691 occures 898 times	Configuration 691 occures 402 times
	Configuration 692 occures 33 times	Configuration 692 occures 22 times	Configuration 689 occures 40 times	Configuration 689 occures 14 times		Configuration 692 occures 362 times	Configuration 692 occures 122 times
	Configuration 693 occures 38 times	Configuration 693 occures 15 times	Configuration 690 occures 25 times	Configuration 690 occures 12 times		Configuration 693 occures 577 times	Configuration 693 occures 123 times
	Configuration 694 occures 35 times	Configuration 694 occures 13 times	Configuration 691 occures 43 times	Configuration 691 occures 5 times		Configuration 694 occures 347 times	Configuration 694 occures 153 times
	Configuration 695 occures 97 times	Configuration 695 occures 41 times	Configuration 692 occures 25 times	Configuration 692 occures 10 times		Configuration 695 occures 807 times	Configuration 695 occures 394 times
	Configuration 696 occures 47 times	Configuration 696 occures 42 times	Configuration 693 occures 31 times	Configuration 693 occures 10 times		Configuration 696 occures 537 times	Configuration 696 occures 394 times
	Configuration 697 occures 104 times	Configuration 697 occures 50 times	Configuration 694 occures 30 times	Configuration 694 occures 11 times		Configuration 697 occures 838 times	Configuration 697 occures 387 times
	Configuration 698 occures 36 times	Configuration 698 occures 12 times	Configuration 695 occures 55 times	Configuration 695 occures 32 times		Configuration 698 occures 369 times	Configuration 698 occures 161 times
	Configuration 699 occures 93 times	Configuration 699 occures 31 times	Configuration 696 occures 79 times	Configuration 696 occures 33 times		Configuration 699 occures 843 times	Configuration 699 occures 387 times
	Configuration 700 occures 66 times	Configuration 700 occures 34 times	Configuration 697 occures 25 times	Configuration 697 occures 8 times		Configuration 700 occures 583 times	Configuration 700 occures 392 times
	Configuration 701 occures 94 times	Configuration 701 occures 37 times	Configuration 698 occures 70 times	Configuration 698 occures 39 times		Configuration 701 occures 877 times	Configuration 701 occures 413 times
	Configuration 702 occures 53 times	Configuration 702 occures 35 times	Configuration 699 occures 77 times	Configuration 699 occures 36 times		Configuration 702 occures 537 times	Configuration 702 occures 397 times
	Configuration 703 occures 123 times	Configuration 703 occures 120 times	Configuration 700 occures 53 times	Configuration 700 occures 29 times		Configuration 703 occures 1361 times	Configuration 703 occures 1275 times
	Configuration 704 occures 78 times	Configuration 704 occures 113 times	Configuration 701 occures 75 times	Configuration 701 occures 25 times		Configuration 704 occures 918 times	Configuration 704 occures 1178 times
	Configuration 705 occures 142 times	Configuration 705 occures 119 times	Configuration 702 occures 114 times	Configuration 702 occures 94 times		Configuration 705 occures 1379 times	Configuration 705 occures 1206 times
	Configuration 706 occures 64 times	Configuration 706 occures 23 times	Configuration 703 occures 256 times	Configuration 703 occures 326 times		Configuration 706 occures 526 times	Configuration 706 occures 373 times
	Configuration 707 occures 134 times	Configuration 707 occures 104 times	Configuration 704 occures 129 times	Configuration 704 occures 107 times		Configuration 707 occures 1402 times	Configuration 707 occures 1193 times
	Configuration 708 occures 60 times	Configuration 708 occures 43 times	Configuration 705 occures 73 times	Configuration 705 occures 45 times		Configuration 708 occures 558 times	Configuration 708 occures 401 times
	Configuration 709 occures 89 times	Configuration 709 occures 41 times	Configuration 706 occures 65 times	Configuration 706 occures 38 times		Configuration 709 occures 901 times	Configuration 709 occures 414 times
	Configuration 710 occures 40 times	Configuration 710 occures 43 times	Configuration 707 occures 85 times	Configuration 707 occures 26 times		Configuration 710 occures 557 times	Configuration 710 occures 380 times
	Configuration 711 occures 140 times	Configuration 711 occures 117 times	Configuration 708 occures 45 times	Configuration 708 occures 13 times		Configuration 711 occures 1332 times	Configuration 711 occures 1122 times
	Configuration 712 occures 64 times	Configuration 712 occures 38 times	Configuration 709 occures 38 times	Configuration 709 occures 12 times		Configuration 712 occures 576 times	Configuration 712 occures 359 times
	Configuration 713 occures 82 times	Configuration 713 occures 32 times	Configuration 710 occures 42 times	Configuration 710 occures 13 times		Configuration 713 occures 840 times	Configuration 713 occures 375 times
	Configuration 714 occures 44 times	Configuration 714 occures 16 times	Configuration 711 occures 70 times	Configuration 711 occures 40 times		Configuration 714 occures 349 times	Configuration 714 occures 125 times
	Configuration 715 occures 97 times	Configuration 715 occures 52 times	Configuration 712 occures 32 times	Configuration 712 occures 11 times		Configuration 715 occures 893 times	Configuration 715 occures 386 times
	Configuration 716 occures 49 times	Configuration 716 occures 43 times	Configuration 713 occures 23 times	Configuration 713 occures 1 times		Configuration 716 occures 584 times	Configuration 716 occures 419 times
	Configuration 717 occures 63 times	Configuration 717 occures 39 times	Configuration 714 occures 45 times	Configuration 714 occures 13 times		Configuration 717 occures 919 times	Configuration 717 occures 377 times
	Configuration 718 occures 51 times	Configuration 718 occures 41 times	Configuration 715 occures 43 times	Configuration 715 occures 10 times		Configuration 718 occures 604 times	Configuration 718 occures 380 times
	Configuration 719 occures 147 times	Configuration 719 occures 121 times	Configuration 716 occures 20 times	Configuration 716 occures 4 times		Configuration 719 occures 1428 times	Configuration 719 occures 1141 times
	Configuration 720 occures 47 times	Configuration 720 occures 51 times	Configuration 717 occures 17 times	Configuration 717 occures 4 times		Configuration 720 occures 524 times	Configuration 720 occures 388 times
	Configuration 721 occures 103 times	Configuration 721 occures 44 times	Configuration 718 occures 32 times	Configuration 718 occures 15 times		Configuration 721 occures 872 times	Configuration 721 occures 361 times
	Configuration 722 occures 30 times	Configuration 722 occures 16 times	Configuration 719 occures 67 times	Configuration 719 occures 34 times		Configuration 722 occures 374 times	Configuration 722 occures 112 times
	Configuration 723 occures 85 times	Configuration 723 occures 45 times	Configuration 720 occures 73 times	Configuration 720 occures 26 times		Configuration 723 occures 906 times	Configuration 723 occures 394 times
	Configuration 724 occures 28 times	Configuration 724 occures 12 times	Configuration 721 occures 27 times	Configuration 721 occures 17 times		Configuration 724 occures 348 times	Configuration 724 occures 124 times
	Configuration 725 occures 50 times	Configuration 725 occures 18 times	Configuration 722 occures 46 times	Configuration 722 occures 8 times		Configuration 725 occures 579 times	Configuration 725 occures 143 times
	Configuration 726 occures 31 times	Configuration 726 occures 13 times	Configuration 723 occures 41 times	Configuration 723 occures 12 times		Configuration 726 occures 359 times	Configuration 726 occures 124 times
	Configuration 727 occures 93 times	Configuration 727 occures 25 times	Configuration 724 occures 47 times	Configuration 724 occures 17 times		Configuration 727 occures 861 times	Configuration 727 occures 365 times
	Configuration 728 occures 56 times	Configuration 728 occures 62 times	Configuration 725 occures 39 times	Configuration 725 occures 12 times		Configuration 728 occures 562 times	Configuration 728 occures 385 times
	Configuration 729 occures 91 times	Configuration 729 occures 40 times	Configuration 726 occures 34 times	Configuration 726 occures 7 times		Configuration 729 occures 860 times	Configuration 729 occures 373 times
	Configuration 730 occures 38 times	Configuration 730 occures 10 times	Configuration 727 occures 73 times	Configuration 727 occures 31 times		Configuration 730 occures 342 times	Configuration 730 occures 131 times
	Configuration 731 occures 83 times	Configuration 731 occures 37 times	Configuration 728 occures 44 times	Configuration 728 occures 7 times		Configuration 731 occures 877 times	Configuration 731 occures 373 times
	Configuration 732 occures 51 times	Configuration 732 occures 41 times	Configuration 729 occures 17 times	Configuration 729 occures 2 times		Configuration 732 occures 568 times	Configuration 732 occures 392 times
	Configuration 733 occures 103 times	Configuration 733 occures 38 times	Configuration 730 occures 43 times	Configuration 730 occures 17 times		Configuration 733 occures 857 times	Configuration 733 occures 400 times
	Configuration 734 occures 71 times	Configuration 734 occures 45 times	Configuration 731 occures 34 times	Configuration 731 occures 9 times		Configuration 734 occures 553 times	Configuration 734 occures 387 times
	Configuration 735 occures 136 times	Configuration 735 occures 121 times	Configuration 732 occures 51 times	Configuration 732 occures 13 times		Configuration 735 occures 1392 times	Configuration 735 occures 1135 times
	Configuration 736 occures 93 times	Configuration 736 occures 103 times	Configuration 733 occures 41 times	Configuration 733 occures 11 times		Configuration 736 occures 843 times	Configuration 736 occures 1148 times
	Configuration 737 occures 128 times	Configuration 737 occures 118 times	Configuration 734 occures 70 times	Configuration 734 occures 33 times		Configuration 737 occures 1349 times	Configuration 737 occures 1149 times
	Configuration 738 occures 51 times	Configuration 738 occures 44 times	Configuration 735 occures 136 times	Configuration 735 occures 89 times		Configuration 738 occures 554 times	Configuration 738 occures 392 times
	Configuration 739 occures 122 times	Configuration 739 occures 125 times	Configuration 736 occures 171 times	Configuration 736 occures 119 times		Configuration 739 occures 1319 times	Configuration 739 occures 1221 times
	Configuration 740 occures 57 times	Configuration 740 occures 39 times	Configuration 737 occures 67 times	Configuration 737 occures 30 times		Configuration 740 occures 580 times	Configuration 740 occures 416 times
	Configuration 741 occures 96 times	Configuration 741 occures 34 times	Configuration 738 occures 58 times	Configuration 738 occures 29 times		Configuration 741 occures 840 times	Configuration 741 occures 389 times
	Configuration 742 occures 64 times	Configuration 742 occures 39 times	Configuration 739 occures 69 times	Configuration 739 occures 34 times		Configuration 742 occures 505 times	Configuration 742 occures 372 times
	Configuration 743 occures 143 times	Configuration 743 occures 108 times	Configuration 740 occures 32 times	Configuration 740 occures 7 times		Configuration 743 occures 1341 times	Configuration 743 occures 1178 times
	Configuration 744 occures 51 times	Configuration 744 occures 46 times	Configuration 741 occures 44 times	Configuration 741 occures 15 times		Configuration 744 occures 560 times	Configuration 744 occures 401 times
	Configuration 745 occures 81 times	Configuration 745 occures 37 times	Configuration 742 occures 33 times	Configuration 742 occures 15 times		Configuration 745 occures 853 times	Configuration 745 occures 412 times
	Configuration 746 occures 22 times	Configuration 746 occures 15 times	Configuration 743 occures 59 times	Configuration 743 occures 29 times		Configuration 746 occures 356 times	Configuration 746 occures 135 times
	Configuration 747 occures 72 times	Configuration 747 occures 40 times	Configuration 744 occures 94 times	Configuration 744 occures 43 times		Configuration 747 occures 874 times	Configuration 747 occures 415 times
	Configuration 748 occures 60 times	Configuration 748 occures 44 times	Configuration 745 occures 30 times	Configuration 745 occures 10 times		Configuration 748 occures 576 times	Configuration 748 occures 384 times
	Configuration 749 occures 85 times	Configuration 749 occures 40 times	Configuration 746 occures 73 times	Configuration 746 occures 42 times		Configuration 749 occures 931 times	Configuration 749 occures 415 times
	Configuration 750 occures 35 times	Configuration 750 occures 38 times	Configuration 747 occures 61 times	Configuration 747 occures 35 times		Configuration 750 occures 575 times	Configuration 750 occures 383 times
	Configuration 751 occures 168 times	Configuration 751 occures 117 times	Configuration 748 occures 42 times	Configuration 748 occures 14 times		Configuration 751 occures 1399 times	Configuration 751 occures 1127 times
	Configuration 752 occures 83 times	Configuration 752 occures 108 times	Configuration 749 occures 32 times	Configuration 749 occures 11 times		Configuration 752 occures 889 times	Configuration 752 occures 1179 times
	Configuration 753 occures 132 times	Configuration 753 occures 126 times	Configuration 750 occures 82 times	Configuration 750 occures 36 times		Configuration 753 occures 1385 times	Configuration 753 occures 1139 times
	Configuration 754 occures 54 times	Configuration 754 occures 38 times	Configuration 751 occures 141 times	Configuration 751 occures 89 times		Configuration 754 occures 534 times	Configuration 754 occures 392 times
	Configuration 755 occures 131 times	Configuration 755 occures 122 times	Configuration 752 occures 139 times	Configuration 752 occures 102 times		Configuration 755 occures 1404 times	Configuration 755 occures 1165 times
	Configuration 756 occures 61 times	Configuration 756 occures 38 times	Configuration 753 occures 73 times	Configuration 753 occures 36 times		Configuration 756 occures 552 times	Configuration 756 occures 368 times
	Configuration 757 occures 78 times	Configuration 757 occures 41 times	Configuration 754 occures 86 times	Configuration 754 occures 33 times		Configuration 757 occures 915 times	Configuration 757 occures 376 times
	Configuration 758 occures 50 times	Configuration 758 occures 36 times	Configuration 755 occures 76 times	Configuration 755 occures 41 times		Configuration 758 occures 525 times	Configuration 758 occures 354 times
	Configuration 759 occures 134 times	Configuration 759 occures 124 times	Configuration 756 occures 56 times	Configuration 756 occures 32 times		Configuration 759 occures 1312 times	Configuration 759 occures 1140 times
	Configuration 760 occures 88 times	Configuration 760 occures 133 times	Configuration 757 occures 63 times	Configuration 757 occures 34 times		Configuration 760 occures 826 times	Configuration 760 occures 1097 times
	Configuration 761 occures 128 times	Configuration 761 occures 118 times	Configuration 758 occures 77 times	Configuration 758 occures 26 times		Configuration 761 occures 1406 times	Configuration 761 occures 1149 times
	Configuration 762 occures 40 times	Configuration 762 occures 34 times	Configuration 759 occures 140 times	Configuration 759 occures 114 times		Configuration 762 occures 534 times	Configuration 762 occures 380 times
	Configuration 763 occures 127 times	Configuration 763 occures 102 times	Configuration 760 occures 154 times	Configuration 760 occures 95 times		Configuration 763 occures 1355 times	Configuration 763 occures 1220 times
	Configuration 764 occures 78 times	Configuration 764 occures 112 times	Configuration 761 occures 70 times	Configuration 761 occures 35 times		Configuration 764 occures 843 times	Configuration 764 occures 1245 times
	Configuration 765 occures 137 times	Configuration 765 occures 126 times	Configuration 762 occures 130 times	Configuration 762 occures 107 times		Configuration 765 occures 1377 times	Configuration 765 occures 1162 times
	Configuration 766 occures 88 times	Configuration 766 occures 119 times	Configuration 763 occures 137 times	Configuration 763 occures 96 times		Configuration 766 occures 885 times	Configuration 766 occures 1215 times
	Configuration 767 occures 232 times	Configuration 767 occures 378 times	Configuration 764 occures 152 times	Configuration 764 occures 101 times		Configuration 767 occures 2164 times	Configuration 767 occures 3503 times
	Configuration 768 occures 123 times	Configuration 768 occures 349 times	Configuration 765 occures 134 times	Configuration 765 occures 115 times		Configuration 768 occures 1384 times	Configuration 768 occures 3428 times
	Configuration 769 occures 216 times	Configuration 769 occures 347 times	Configuration 766 occures 248 times	Configuration 766 occures 311 times		Configuration 769 occures 2161 times	Configuration 769 occures 3503 times
	Configuration 770 occures 79 times	Configuration 770 occures 136 times	Configuration 767 occures 475 times	Configuration 767 occures 938 times		Configuration 770 occures 885 times	Configuration 770 occures 1086 times
	Configuration 771 occures 189 times	Configuration 771 occures 383 times	Configuration 768 occures 284 times	Configuration 768 occures 340 times		Configuration 771 occures 2140 times	Configuration 771 occures 3488 times
	Configuration 772 occures 77 times	Configuration 772 occures 121 times	Configuration 769 occures 241 times	Configuration 769 occures 306 times		Configuration 772 occures 853 times	Configuration 772 occures 1125 times
	Configuration 773 occures 148 times	Configuration 773 occures 126 times	Configuration 770 occures 124 times	Configuration 770 occures 82 times		Configuration 773 occures 1364 times	Configuration 773 occures 1114 times
	Configuration 774 occures 86 times	Configuration 774 occures 113 times	Configuration 771 occures 245 times	Configuration 771 occures 330 times		Configuration 774 occures 890 times	Configuration 774 occures 1199 times
	Configuration 775 occures 189 times	Configuration 775 occures 374 times	Configuration 772 occures 72 times	Configuration 772 occures 33 times		Configuration 775 occures 2187 times	Configuration 775 occures 3374 times
	Configuration 776 occures 95 times	Configuration 776 occures 101 times	Configuration 773 occures 128 times	Configuration 773 occures 109 times		Configuration 776 occures 830 times	Configuration 776 occures 1157 times
	Configuration 777 occures 143 times	Configuration 777 occures 110 times	Configuration 774 occures 75 times	Configuration 774 occures 35 times		Configuration 777 occures 1323 times	Configuration 777 occures 1175 times
	Configuration 778 occures 40 times	Configuration 778 occures 44 times	Configuration 775 occures 268 times	Configuration 775 occures 310 times		Configuration 778 occures 559 times	Configuration 778 occures 391 times
	Configuration 779 occures 126 times	Configuration 779 occures 113 times	Configuration 776 occures 80 times	Configuration 776 occures 32 times		Configuration 779 occures 1323 times	Configuration 779 occures 1176 times
	Configuration 780 occures 84 times	Configuration 780 occures 113 times	Configuration 777 occures 65 times	Configuration 777 occures 34 times		Configuration 780 occures 839 times	Configuration 780 occures 1186 times
	Configuration 781 occures 159 times	Configuration 781 occures 118 times	Configuration 778 occures 74 times	Configuration 778 occures 35 times		Configuration 781 occures 1454 times	Configuration 781 occures 1230 times
	Configuration 782 occures 89 times	Configuration 782 occures 128 times	Configuration 779 occures 150 times	Configuration 779 occures 116 times		Configuration 782 occures 873 times	Configuration 782 occures 1125 times
	Configuration 783 occures 207 times	Configuration 783 occures 340 times	Configuration 780 occures 41 times	Configuration 780 occures 6 times		Configuration 783 occures 2193 times	Configuration 783 occures 3590 times
	Configuration 784 occures 84 times	Configuration 784 occures 126 times	Configuration 781 occures 63 times	Configuration 781 occures 34 times		Configuration 784 occures 889 times	Configuration 784 occures 1105 times
	Configuration 785 occures 133 times	Configuration 785 occures 130 times	Configuration 782 occures 75 times	Configuration 782 occures 32 times		Configuration 785 occures 1373 times	Configuration 785 occures 1202 times
	Configuration 786 occures 65 times	Configuration 786 occures 33 times	Configuration 783 occures 259 times	Configuration 783 occures 308 times		Configuration 786 occures 553 times	Configuration 786 occures 418 times
	Configuration 787 occures 142 times	Configuration 787 occures 123 times	Configuration 784 occures 64 times	Configuration 784 occures 37 times		Configuration 787 occures 1326 times	Configuration 787 occures 1178 times
	Configuration 788 occures 47 times	Configuration 788 occures 40 times	Configuration 785 occures 77 times	Configuration 785 occures 27 times		Configuration 788 occures 571 times	Configuration 788 occures 370 times
	Configuration 789 occures 100 times	Configuration 789 occures 39 times	Configuration 786 occures 35 times	Configuration 786 occures 10 times		Configuration 789 occures 883 times	Configuration 789 occures 387 times
	Configuration 790 occures 60 times	Configuration 790 occures 31 times	Configuration 787 occures 67 times	Configuration 787 occures 27 times		Configuration 790 occures 524 times	Configuration 790 occures 375 times
	Configuration 791 occures 143 times	Configuration 791 occures 105 times	Configuration 788 occures 22 times	Configuration 788 occures 6 times		Configuration 791 occures 1408 times	Configuration 791 occures 1180 times
	Configuration 792 occures 86 times	Configuration 792 occures 105 times	Configuration 789 occures 74 times	Configuration 789 occures 30 times		Configuration 792 occures 872 times	Configuration 792 occures 1195 times
	Configuration 793 occures 156 times	Configuration 793 occures 112 times	Configuration 790 occures 42 times	Configuration 790 occures 15 times		Configuration 793 occures 1373 times	Configuration 793 occures 1197 times
	Configuration 794 occures 57 times	Configuration 794 occures 44 times	Configuration 791 occures 137 times	Configuration 791 occures 103 times		Configuration 794 occures 540 times	Configuration 794 occures 386 times
	Configuration 795 occures 130 times	Configuration 795 occures 102 times	Configuration 792 occures 41 times	Configuration 792 occures 11 times		Configuration 795 occures 1352 times	Configuration 795 occures 1167 times
	Configuration 796 occures 75 times	Configuration 796 occures 103 times	Configuration 793 occures 30 times	Configuration 793 occures 9 times		Configuration 796 occures 860 times	Configuration 796 occures 1152 times
	Configuration 797 occures 136 times	Configuration 797 occures 104 times	Configuration 794 occures 32 times	Configuration 794 occures 13 times		Configuration 797 occures 1345 times	Configuration 797 occures 1212 times
	Configuration 798 occures 90 times	Configuration 798 occures 113 times	Configuration 795 occures 97 times	Configuration 795 occures 42 times		Configuration 798 occures 874 times	Configuration 798 occures 1165 times
	Configuration 799 occures 231 times	Configuration 799 occures 319 times	Configuration 796 occures 32 times	Configuration 796 occures 13 times		Configuration 799 occures 2176 times	Configuration 799 occures 3618 times
	Configuration 800 occures 90 times	Configuration 800 occures 129 times	Configuration 797 occures 87 times	Configuration 797 occures 37 times		Configuration 800 occures 896 times	Configuration 800 occures 1158 times
	Configuration 801 occures 135 times	Configuration 801 occures 111 times	Configuration 798 occures 92 times	Configuration 798 occures 43 times		Configuration 801 occures 1355 times	Configuration 801 occures 1180 times
	Configuration 802 occures 55 times	Configuration 802 occures 36 times	Configuration 799 occures 252 times	Configuration 799 occures 318 times		Configuration 802 occures 550 times	Configuration 802 occures 368 times
	Configuration 803 occures 140 times	Configuration 803 occures 101 times	Configuration 800 occures 75 times	Configuration 800 occures 33 times		Configuration 803 occures 1450 times	Configuration 803 occures 1163 times
	Configuration 804 occures 57 times	Configuration 804 occures 32 times	Configuration 801 occures 86 times	Configuration 801 occures 31 times		Configuration 804 occures 501 times	Configuration 804 occures 368 times
	Configuration 805 occures 89 times	Configuration 805 occures 37 times	Configuration 802 occures 29 times	Configuration 802 occures 14 times		Configuration 805 occures 899 times	Configuration 805 occures 435 times
	Configuration 806 occures 61 times	Configuration 806 occures 40 times	Configuration 803 occures 70 times	Configuration 803 occures 37 times		Configuration 806 occures 508 times	Configuration 806 occures 401 times
	Configuration 807 occures 142 times	Configuration 807 occures 123 times	Configuration 804 occures 27 times	Configuration 804 occures 1 times		Configuration 807 occures 1343 times	Configuration 807 occures 1129 times
	Configuration 808 occures 56 times	Configuration 808 occures 39 times	Configuration 805 occures 37 times	Configuration 805 occures 12 times		Configuration 808 occures 553 times	Configuration 808 occures 400 times
	Configuration 809 occures 77 times	Configuration 809 occures 38 times	Configuration 806 occures 18 times	Configuration 806 occures 5 times		Configuration 809 occures 901 times	Configuration 809 occures 411 times
	Configuration 810 occures 41 times	Configuration 810 occures 9 times	Configuration 807 occures 68 times	Configuration 807 occures 39 times		Configuration 810 occures 336 times	Configuration 810 occures 114 times
	Configuration 811 occures 84 times	Configuration 811 occures 35 times	Configuration 808 occures 30 times	Configuration 808 occures 16 times		Configuration 811 occures 914 times	Configuration 811 occures 394 times
	Configuration 812 occures 54 times	Configuration 812 occures 40 times	Configuration 809 occures 40 times	Configuration 809 occures 12 times		Configuration 812 occures 505 times	Configuration 812 occures 359 times
	Configuration 813 occures 85 times	Configuration 813 occures 30 times	Configuration 810 occures 36 times	Configuration 810 occures 13 times		Configuration 813 occures 850 times	Configuration 813 occures 356 times
	Configuration 814 occures 48 times	Configuration 814 occures 37 times	Configuration 811 occures 91 times	Configuration 811 occures 37 times		Configuration 814 occures 531 times	Configuration 814 occures 370 times
	Configuration 815 occures 148 times	Configuration 815 occures 129 times	Configuration 812 occures 18 times	Configuration 812 occures 5 times		Configuration 815 occures 1411 times	Configuration 815 occures 1235 times
	Configuration 816 occures 101 times	Configuration 816 occures 141 times	Configuration 813 occures 49 times	Configuration 813 occures 13 times		Configuration 816 occures 839 times	Configuration 816 occures 1193 times
	Configuration 817 occures 138 times	Configuration 817 occures 111 times	Configuration 814 occures 41 times	Configuration 814 occures 8 times		Configuration 817 occures 1377 times	Configuration 817 occures 1132 times
	Configuration 818 occures 48 times	Configuration 818 occures 44 times	Configuration 815 occures 124 times	Configuration 815 occures 108 times		Configuration 818 occures 592 times	Configuration 818 occures 379 times
	Configuration 819 occures 134 times	Configuration 819 occures 107 times	Configuration 816 occures 34 times	Configuration 816 occures 15 times		Configuration 819 occures 1417 times	Configuration 819 occures 1224 times
	Configuration 820 occures 49 times	Configuration 820 occures 34 times	Configuration 817 occures 46 times	Configuration 817 occures 16 times		Configuration 820 occures 564 times	Configuration 820 occures 367 times
	Configuration 821 occures 90 times	Configuration 821 occures 31 times	Configuration 818 occures 8 times	Configuration 818 occures 2 times		Configuration 821 occures 918 times	Configuration 821 occures 390 times
	Configuration 822 occures 58 times	Configuration 822 occures 35 times	Configuration 819 occures 32 times	Configuration 819 occures 13 times		Configuration 822 occures 545 times	Configuration 822 occures 384 times
	Configuration 823 occures 116 times	Configuration 823 occures 109 times	Configuration 820 occures 20 times	Configuration 820 occures 4 times		Configuration 823 occures 1407 times	Configuration 823 occures 1173 times
	Configuration 824 occures 85 times	Configuration 824 occures 122 times	Configuration 821 occures 33 times	Configuration 821 occures 9 times		Configuration 824 occures 820 times	Configuration 824 occures 1154 times
	Configuration 825 occures 120 times	Configuration 825 occures 126 times	Configuration 822 occures 25 times	Configuration 822 occures 6 times		Configuration 825 occures 1286 times	Configuration 825 occures 1153 times
	Configuration 826 occures 54 times	Configuration 826 occures 42 times	Configuration 823 occures 69 times	Configuration 823 occures 28 times		Configuration 826 occures 544 times	Configuration 826 occures 385 times
	Configuration 827 occures 162 times	Configuration 827 occures 120 times	Configuration 824 occures 38 times	Configuration 824 occures 11 times		Configuration 827 occures 1446 times	Configuration 827 occures 1158 times
	Configuration 828 occures 95 times	Configuration 828 occures 122 times	Configuration 825 occures 39 times	Configuration 825 occures 14 times		Configuration 828 occures 827 times	Configuration 828 occures 1182 times
	Configuration 829 occures 140 times	Configuration 829 occures 127 times	Configuration 826 occures 32 times	Configuration 826 occures 11 times		Configuration 829 occures 1423 times	Configuration 829 occures 1174 times
	Configuration 830 occures 83 times	Configuration 830 occures 119 times	Configuration 827 occures 78 times	Configuration 827 occures 27 times		Configuration 830 occures 856 times	Configuration 830 occures 1182 times
	Configuration 831 occures 196 times	Configuration 831 occures 400 times	Configuration 828 occures 35 times	Configuration 828 occures 7 times		Configuration 831 occures 2137 times	Configuration 831 occures 3562 times
	Configuration 832 occures 96 times	Configuration 832 occures 117 times	Configuration 829 occures 80 times	Configuration 829 occures 44 times		Configuration 832 occures 875 times	Configuration 832 occures 1140 times
	Configuration 833 occures 150 times	Configuration 833 occures 113 times	Configuration 830 occures 46 times	Configuration 830 occures 36 times		Configuration 833 occures 1372 times	Configuration 833 occures 1189 times
	Configuration 834 occures 67 times	Configuration 834 occures 35 times	Configuration 831 occures 260 times	Configuration 831 occures 326 times		Configuration 834 occures 587 times	Configuration 834 occures 376 times
	Configuration 835 occures 130 times	Configuration 835 occures 110 times	Configuration 832 occures 135 times	Configuration 832 occures 109 times		Configuration 835 occures 1437 times	Configuration 835 occures 1125 times
	Configuration 836 occures 57 times	Configuration 836 occures 36 times	Configuration 833 occures 131 times	Configuration 833 occures 85 times		Configuration 836 occures 551 times	Configuration 836 occures 458 times
	Configuration 837 occures 105 times	Configuration 837 occures 43 times	Configuration 834 occures 66 times	Configuration 834 occures 34 times		Configuration 837 occures 869 times	Configuration 837 occures 389 times
	Configuration 838 occures 52 times	Configuration 838 occures 34 times	Configuration 835 occures 129 times	Configuration 835 occures 81 times		Configuration 838 occures 537 times	Configuration 838 occures 416 times
	Configuration 839 occures 145 times	Configuration 839 occures 111 times	Configuration 836 occures 26 times	Configuration 836 occures 13 times		Configuration 839 occures 1446 times	Configuration 839 occures 1147 times
	Configuration 840 occures 60 times	Configuration 840 occures 47 times	Configuration 837 occures 74 times	Configuration 837 occures 29 times		Configuration 840 occures 565 times	Configuration 840 occures 378 times
	Configuration 841 occures 86 times	Configuration 841 occures 31 times	Configuration 838 occures 37 times	Configuration 838 occures 5 times		Configuration 841 occures 874 times	Configuration 841 occures 411 times
	Configuration 842 occures 25 times	Configuration 842 occures 14 times	Configuration 839 occures 135 times	Configuration 839 occures 112 times		Configuration 842 occures 340 times	Configuration 842 occures 133 times
	Configuration 843 occures 84 times	Configuration 843 occures 42 times	Configuration 840 occures 42 times	Configuration 840 occures 8 times		Configuration 843 occures 874 times	Configuration 843 occures 372 times
	Configuration 844 occures 50 times	Configuration 844 occures 35 times	Configuration 841 occures 49 times	Configuration 841 occures 14 times		Configuration 844 occures 517 times	Configuration 844 occures 391 times
	Configuration 845 occures 95 times	Configuration 845 occures 43 times	Configuration 842 occures 47 times	Configuration 842 occures 7 times		Configuration 845 occures 869 times	Configuration 845 occures 382 times
	Configuration 846 occures 50 times	Configuration 846 occures 45 times	Configuration 843 occures 62 times	Configuration 843 occures 38 times		Configuration 846 occures 535 times	Configuration 846 occures 363 times
	Configuration 847 occures 137 times	Configuration 847 occures 118 times	Configuration 844 occures 27 times	Configuration 844 occures 5 times		Configuration 847 occures 1427 times	Configuration 847 occures 1169 times
	Configuration 848 occures 52 times	Configuration 848 occures 45 times	Configuration 845 occures 41 times	Configuration 845 occures 11 times		Configuration 848 occures 563 times	Configuration 848 occures 388 times
	Configuration 849 occures 92 times	Configuration 849 occures 40 times	Configuration 846 occures 43 times	Configuration 846 occures 11 times		Configuration 849 occures 894 times	Configuration 849 occures 407 times
	Configuration 850 occures 35 times	Configuration 850 occures 9 times	Configuration 847 occures 141 times	Configuration 847 occures 96 times		Configuration 850 occures 377 times	Configuration 850 occures 104 times
	Configuration 851 occures 74 times	Configuration 851 occures 33 times	Configuration 848 occures 75 times	Configuration 848 occures 38 times		Configuration 851 occures 886 times	Configuration 851 occures 382 times
	Configuration 852 occures 41 times	Configuration 852 occures 9 times	Configuration 849 occures 78 times	Configuration 849 occures 42 times		Configuration 852 occures 354 times	Configuration 852 occures 142 times
	Configuration 853 occures 65 times	Configuration 853 occures 11 times	Configuration 850 occures 26 times	Configuration 850 occures 12 times		Configuration 853 occures 567 times	Configuration 853 occures 151 times
	Configuration 854 occures 29 times	Configuration 854 occures 15 times	Configuration 851 occures 69 times	Configuration 851 occures 42 times		Configuration 854 occures 344 times	Configuration 854 occures 139 times
	Configuration 855 occures 96 times	Configuration 855 occures 30 times	Configuration 852 occures 36 times	Configuration 852 occures 11 times		Configuration 855 occures 883 times	Configuration 855 occures 382 times
	Configuration 856 occures 58 times	Configuration 856 occures 36 times	Configuration 853 occures 74 times	Configuration 853 occures 34 times		Configuration 856 occures 544 times	Configuration 856 occures 428 times
	Configuration 857 occures 97 times	Configuration 857 occures 44 times	Configuration 854 occures 34 times	Configuration 854 occures 9 times		Configuration 857 occures 904 times	Configuration 857 occures 364 times
	Configuration 858 occures 40 times	Configuration 858 occures 10 times	Configuration 855 occures 126 times	Configuration 855 occures 105 times		Configuration 858 occures 369 times	Configuration 858 occures 137 times
	Configuration 859 occures 96 times	Configuration 859 occures 43 times	Configuration 856 occures 45 times	Configuration 856 occures 9 times		Configuration 859 occures 838 times	Configuration 859 occures 394 times
	Configuration 860 occures 47 times	Configuration 860 occures 57 times	Configuration 857 occures 37 times	Configuration 857 occures 16 times		Configuration 860 occures 583 times	Configuration 860 occures 404 times
	Configuration 861 occures 85 times	Configuration 861 occures 36 times	Configuration 858 occures 31 times	Configuration 858 occures 16 times		Configuration 861 occures 906 times	Configuration 861 occures 371 times
	Configuration 862 occures 66 times	Configuration 862 occures 38 times	Configuration 859 occures 80 times	Configuration 859 occures 47 times		Configuration 862 occures 575 times	Configuration 862 occures 370 times
	Configuration 863 occures 155 times	Configuration 863 occures 130 times	Configuration 860 occures 37 times	Configuration 860 occures 11 times		Configuration 863 occures 1400 times	Configuration 863 occures 1174 times
	Configuration 864 occures 97 times	Configuration 864 occures 131 times	Configuration 861 occures 76 times	Configuration 861 occures 37 times		Configuration 864 occures 869 times	Configuration 864 occures 1104 times
	Configuration 865 occures 148 times	Configuration 865 occures 121 times	Configuration 862 occures 73 times	Configuration 862 occures 43 times		Configuration 865 occures 1453 times	Configuration 865 occures 1201 times
	Configuration 866 occures 64 times	Configuration 866 occures 35 times	Configuration 863 occures 247 times	Configuration 863 occures 303 times		Configuration 866 occures 546 times	Configuration 866 occures 378 times
	Configuration 867 occures 127 times	Configuration 867 occures 115 times	Configuration 864 occures 73 times	Configuration 864 occures 25 times		Configuration 867 occures 1376 times	Configuration 867 occures 1166 times
	Configuration 868 occures 67 times	Configuration 868 occures 40 times	Configuration 865 occures 75 times	Configuration 865 occures 30 times		Configuration 868 occures 531 times	Configuration 868 occures 407 times
	Configuration 869 occures 77 times	Configuration 869 occures 41 times	Configuration 866 occures 30 times	Configuration 866 occures 7 times		Configuration 869 occures 895 times	Configuration 869 occures 380 times
	Configuration 870 occures 58 times	Configuration 870 occures 39 times	Configuration 867 occures 72 times	Configuration 867 occures 33 times		Configuration 870 occures 560 times	Configuration 870 occures 420 times
	Configuration 871 occures 143 times	Configuration 871 occures 140 times	Configuration 868 occures 25 times	Configuration 868 occures 2 times		Configuration 871 occures 1360 times	Configuration 871 occures 1142 times
	Configuration 872 occures 52 times	Configuration 872 occures 32 times	Configuration 869 occures 32 times	Configuration 869 occures 10 times		Configuration 872 occures 564 times	Configuration 872 occures 375 times
	Configuration 873 occures 92 times	Configuration 873 occures 27 times	Configuration 870 occures 22 times	Configuration 870 occures 0 times		Configuration 873 occures 937 times	Configuration 873 occures 381 times
	Configuration 874 occures 37 times	Configuration 874 occures 23 times	Configuration 871 occures 63 times	Configuration 871 occures 28 times		Configuration 874 occures 384 times	Configuration 874 occures 112 times
	Configuration 875 occures 88 times	Configuration 875 occures 43 times	Configuration 872 occures 39 times	Configuration 872 occures 12 times		Configuration 875 occures 936 times	Configuration 875 occures 326 times
	Configuration 876 occures 52 times	Configuration 876 occures 50 times	Configuration 873 occures 36 times	Configuration 873 occures 11 times		Configuration 876 occures 524 times	Configuration 876 occures 428 times
	Configuration 877 occures 85 times	Configuration 877 occures 36 times	Configuration 874 occures 35 times	Configuration 874 occures 9 times		Configuration 877 occures 881 times	Configuration 877 occures 385 times
	Configuration 878 occures 49 times	Configuration 878 occures 43 times	Configuration 875 occures 66 times	Configuration 875 occures 41 times		Configuration 878 occures 543 times	Configuration 878 occures 361 times
	Configuration 879 occures 146 times	Configuration 879 occures 104 times	Configuration 876 occures 21 times	Configuration 876 occures 6 times		Configuration 879 occures 1327 times	Configuration 879 occures 1131 times
	Configuration 880 occures 82 times	Configuration 880 occures 127 times	Configuration 877 occures 31 times	Configuration 877 occures 11 times		Configuration 880 occures 867 times	Configuration 880 occures 1161 times
	Configuration 881 occures 152 times	Configuration 881 occures 106 times	Configuration 878 occures 35 times	Configuration 878 occures 12 times		Configuration 881 occures 1333 times	Configuration 881 occures 1183 times
	Configuration 882 occures 48 times	Configuration 882 occures 34 times	Configuration 879 occures 140 times	Configuration 879 occures 93 times		Configuration 882 occures 529 times	Configuration 882 occures 403 times
	Configuration 883 occures 145 times	Configuration 883 occures 123 times	Configuration 880 occures 70 times	Configuration 880 occures 42 times		Configuration 883 occures 1356 times	Configuration 883 occures 1183 times
	Configuration 884 occures 52 times	Configuration 884 occures 39 times	Configuration 881 occures 78 times	Configuration 881 occures 32 times		Configuration 884 occures 570 times	Configuration 884 occures 385 times
	Configuration 885 occures 88 times	Configuration 885 occures 45 times	Configuration 882 occures 36 times	Configuration 882 occures 12 times		Configuration 885 occures 885 times	Configuration 885 occures 380 times
	Configuration 886 occures 57 times	Configuration 886 occures 48 times	Configuration 883 occures 64 times	Configuration 883 occures 46 times		Configuration 886 occures 570 times	Configuration 886 occures 414 times
	Configuration 887 occures 167 times	Configuration 887 occures 106 times	Configuration 884 occures 37 times	Configuration 884 occures 15 times		Configuration 887 occures 1324 times	Configuration 887 occures 1166 times
	Configuration 888 occures 96 times	Configuration 888 occures 117 times	Configuration 885 occures 62 times	Configuration 885 occures 28 times		Configuration 888 occures 883 times	Configuration 888 occures 1170 times
	Configuration 889 occures 136 times	Configuration 889 occures 128 times	Configuration 886 occures 48 times	Configuration 886 occures 15 times		Configuration 889 occures 1397 times	Configuration 889 occures 1235 times
	Configuration 890 occures 53 times	Configuration 890 occures 50 times	Configuration 887 occures 153 times	Configuration 887 occures 99 times		Configuration 890 occures 552 times	Configuration 890 occures 394 times
	Configuration 891 occures 132 times	Configuration 891 occures 113 times	Configuration 888 occures 74 times	Configuration 888 occures 40 times		Configuration 891 occures 1385 times	Configuration 891 occures 1210 times
	Configuration 892 occures 84 times	Configuration 892 occures 115 times	Configuration 889 occures 78 times	Configuration 889 occures 35 times		Configuration 892 occures 860 times	Configuration 892 occures 1146 times
	Configuration 893 occures 145 times	Configuration 893 occures 103 times	Configuration 890 occures 69 times	Configuration 890 occures 22 times		Configuration 893 occures 1377 times	Configuration 893 occures 1150 times
	Configuration 894 occures 97 times	Configuration 894 occures 110 times	Configuration 891 occures 134 times	Configuration 891 occures 101 times		Configuration 894 occures 873 times	Configuration 894 occures 1191 times
	Configuration 895 occures 213 times	Configuration 895 occures 347 times	Configuration 892 occures 66 times	Configuration 892 occures 37 times		Configuration 895 occures 2204 times	Configuration 895 occures 3526 times
	Configuration 896 occures 134 times	Configuration 896 occures 331 times	Configuration 893 occures 129 times	Configuration 893 occures 113 times		Configuration 896 occures 1367 times	Configuration 896 occures 3514 times
	Configuration 897 occures 219 times	Configuration 897 occures 366 times	Configuration 894 occures 145 times	Configuration 894 occures 110 times		Configuration 897 occures 2146 times	Configuration 897 occures 3540 times
	Configuration 898 occures 97 times	Configuration 898 occures 118 times	Configuration 895 occures 529 times	Configuration 895 occures 922 times		Configuration 898 occures 858 times	Configuration 898 occures 1154 times
	Configuration 899 occures 210 times	Configuration 899 occures 357 times	Configuration 896 occures 253 times	Configuration 896 occures 309 times		Configuration 899 occures 2112 times	Configuration 899 occures 3652 times
	Configuration 900 occures 84 times	Configuration 900 occures 103 times	Configuration 897 occures 255 times	Configuration 897 occures 279 times		Configuration 900 occures 864 times	Configuration 900 occures 1195 times
	Configuration 901 occures 144 times	Configuration 901 occures 106 times	Configuration 898 occures 112 times	Configuration 898 occures 118 times		Configuration 901 occures 1460 times	Configuration 901 occures 1139 times
	Configuration 902 occures 70 times	Configuration 902 occures 115 times	Configuration 899 occures 228 times	Configuration 899 occures 293 times		Configuration 902 occures 842 times	Configuration 902 occures 1202 times
	Configuration 903 occures 223 times	Configuration 903 occures 373 times	Configuration 900 occures 61 times	Configuration 900 occures 30 times		Configuration 903 occures 2082 times	Configuration 903 occures 3518 times
	Configuration 904 occures 91 times	Configuration 904 occures 92 times	Configuration 901 occures 132 times	Configuration 901 occures 105 times		Configuration 904 occures 829 times	Configuration 904 occures 1200 times
	Configuration 905 occures 150 times	Configuration 905 occures 110 times	Configuration 902 occures 64 times	Configuration 902 occures 43 times		Configuration 905 occures 1363 times	Configuration 905 occures 1180 times
	Configuration 906 occures 55 times	Configuration 906 occures 47 times	Configuration 903 occures 275 times	Configuration 903 occures 301 times		Configuration 906 occures 560 times	Configuration 906 occures 407 times
	Configuration 907 occures 139 times	Configuration 907 occures 104 times	Configuration 904 occures 62 times	Configuration 904 occures 37 times		Configuration 907 occures 1413 times	Configuration 907 occures 1142 times
	Configuration 908 occures 90 times	Configuration 908 occures 108 times	Configuration 905 occures 49 times	Configuration 905 occures 32 times		Configuration 908 occures 865 times	Configuration 908 occures 1146 times
	Configuration 909 occures 140 times	Configuration 909 occures 114 times	Configuration 906 occures 66 times	Configuration 906 occures 36 times		Configuration 909 occures 1377 times	Configuration 909 occures 1171 times
	Configuration 910 occures 88 times	Configuration 910 occures 128 times	Configuration 907 occures 131 times	Configuration 907 occures 123 times		Configuration 910 occures 837 times	Configuration 910 occures 1196 times
	Configuration 911 occures 185 times	Configuration 911 occures 342 times	Configuration 908 occures 30 times	Configuration 908 occures 22 times		Configuration 911 occures 2216 times	Configuration 911 occures 3584 times
	Configuration 912 occures 81 times	Configuration 912 occures 116 times	Configuration 909 occures 60 times	Configuration 909 occures 44 times		Configuration 912 occures 761 times	Configuration 912 occures 1167 times
	Configuration 913 occures 121 times	Configuration 913 occures 130 times	Configuration 910 occures 73 times	Configuration 910 occures 39 times		Configuration 913 occures 1369 times	Configuration 913 occures 1135 times
	Configuration 914 occures 79 times	Configuration 914 occures 42 times	Configuration 911 occures 269 times	Configuration 911 occures 323 times		Configuration 914 occures 557 times	Configuration 914 occures 402 times
	Configuration 915 occures 131 times	Configuration 915 occures 126 times	Configuration 912 occures 80 times	Configuration 912 occures 29 times		Configuration 915 occures 1365 times	Configuration 915 occures 1189 times
	Configuration 916 occures 45 times	Configuration 916 occures 46 times	Configuration 913 occures 65 times	Configuration 913 occures 49 times		Configuration 916 occures 530 times	Configuration 916 occures 389 times
	Configuration 917 occures 95 times	Configuration 917 occures 47 times	Configuration 914 occures 36 times	Configuration 914 occures 8 times		Configuration 917 occures 829 times	Configuration 917 occures 374 times
	Configuration 918 occures 38 times	Configuration 918 occures 34 times	Configuration 915 occures 77 times	Configuration 915 occures 37 times		Configuration 918 occures 497 times	Configuration 918 occures 380 times
	Configuration 919 occures 145 times	Configuration 919 occures 124 times	Configuration 916 occures 34 times	Configuration 916 occures 21 times		Configuration 919 occures 1392 times	Configuration 919 occures 1110 times
	Configuration 920 occures 76 times	Configuration 920 occures 111 times	Configuration 917 occures 59 times	Configuration 917 occures 45 times		Configuration 920 occures 859 times	Configuration 920 occures 1178 times
	Configuration 921 occures 132 times	Configuration 921 occures 98 times	Configuration 918 occures 35 times	Configuration 918 occures 17 times		Configuration 921 occures 1346 times	Configuration 921 occures 1125 times
	Configuration 922 occures 56 times	Configuration 922 occures 35 times	Configuration 919 occures 139 times	Configuration 919 occures 116 times		Configuration 922 occures 534 times	Configuration 922 occures 370 times
	Configuration 923 occures 106 times	Configuration 923 occures 118 times	Configuration 920 occures 37 times	Configuration 920 occures 19 times		Configuration 923 occures 1381 times	Configuration 923 occures 1156 times
	Configuration 924 occures 90 times	Configuration 924 occures 120 times	Configuration 921 occures 31 times	Configuration 921 occures 11 times		Configuration 924 occures 869 times	Configuration 924 occures 1266 times
	Configuration 925 occures 142 times	Configuration 925 occures 130 times	Configuration 922 occures 47 times	Configuration 922 occures 13 times		Configuration 925 occures 1351 times	Configuration 925 occures 1111 times
	Configuration 926 occures 89 times	Configuration 926 occures 119 times	Configuration 923 occures 58 times	Configuration 923 occures 41 times		Configuration 926 occures 900 times	Configuration 926 occures 1172 times
	Configuration 927 occures 207 times	Configuration 927 occures 367 times	Configuration 924 occures 48 times	Configuration 924 occures 11 times		Configuration 927 occures 2111 times	Configuration 927 occures 3520 times
	Configuration 928 occures 84 times	Configuration 928 occures 98 times	Configuration 925 occures 76 times	Configuration 925 occures 32 times		Configuration 928 occures 889 times	Configuration 928 occures 1114 times
	Configuration 929 occures 140 times	Configuration 929 occures 99 times	Configuration 926 occures 82 times	Configuration 926 occures 41 times		Configuration 929 occures 1396 times	Configuration 929 occures 1184 times
	Configuration 930 occures 43 times	Configuration 930 occures 45 times	Configuration 927 occures 252 times	Configuration 927 occures 309 times		Configuration 930 occures 563 times	Configuration 930 occures 391 times
	Configuration 931 occures 127 times	Configuration 931 occures 119 times	Configuration 928 occures 157 times	Configuration 928 occures 105 times		Configuration 931 occures 1434 times	Configuration 931 occures 1212 times
	Configuration 932 occures 65 times	Configuration 932 occures 38 times	Configuration 929 occures 143 times	Configuration 929 occures 88 times		Configuration 932 occures 556 times	Configuration 932 occures 395 times
	Configuration 933 occures 95 times	Configuration 933 occures 32 times	Configuration 930 occures 68 times	Configuration 930 occures 46 times		Configuration 933 occures 880 times	Configuration 933 occures 370 times
	Configuration 934 occures 47 times	Configuration 934 occures 38 times	Configuration 931 occures 145 times	Configuration 931 occures 114 times		Configuration 934 occures 531 times	Configuration 934 occures 368 times
	Configuration 935 occures 129 times	Configuration 935 occures 108 times	Configuration 932 occures 24 times	Configuration 932 occures 10 times		Configuration 935 occures 1356 times	Configuration 935 occures 1190 times
	Configuration 936 occures 53 times	Configuration 936 occures 55 times	Configuration 933 occures 54 times	Configuration 933 occures 45 times		Configuration 936 occures 594 times	Configuration 936 occures 421 times
	Configuration 937 occures 97 times	Configuration 937 occures 49 times	Configuration 934 occures 32 times	Configuration 934 occures 11 times		Configuration 937 occures 885 times	Configuration 937 occures 396 times
	Configuration 938 occures 37 times	Configuration 938 occures 19 times	Configuration 935 occures 135 times	Configuration 935 occures 114 times		Configuration 938 occures 378 times	Configuration 938 occures 139 times
	Configuration 939 occures 82 times	Configuration 939 occures 43 times	Configuration 936 occures 73 times	Configuration 936 occures 39 times		Configuration 939 occures 856 times	Configuration 939 occures 389 times
	Configuration 940 occures 54 times	Configuration 940 occures 40 times	Configuration 937 occures 64 times	Configuration 937 occures 46 times		Configuration 940 occures 572 times	Configuration 940 occures 387 times
	Configuration 941 occures 82 times	Configuration 941 occures 46 times	Configuration 938 occures 68 times	Configuration 938 occures 39 times		Configuration 941 occures 942 times	Configuration 941 occures 396 times
	Configuration 942 occures 47 times	Configuration 942 occures 49 times	Configuration 939 occures 144 times	Configuration 939 occures 117 times		Configuration 942 occures 582 times	Configuration 942 occures 389 times
	Configuration 943 occures 127 times	Configuration 943 occures 112 times	Configuration 940 occures 22 times	Configuration 940 occures 11 times		Configuration 943 occures 1391 times	Configuration 943 occures 1186 times
	Configuration 944 occures 70 times	Configuration 944 occures 117 times	Configuration 941 occures 75 times	Configuration 941 occures 34 times		Configuration 944 occures 891 times	Configuration 944 occures 1189 times
	Configuration 945 occures 120 times	Configuration 945 occures 106 times	Configuration 942 occures 81 times	Configuration 942 occures 37 times		Configuration 945 occures 1391 times	Configuration 945 occures 1158 times
	Configuration 946 occures 47 times	Configuration 946 occures 49 times	Configuration 943 occures 245 times	Configuration 943 occures 304 times		Configuration 946 occures 550 times	Configuration 946 occures 387 times
	Configuration 947 occures 126 times	Configuration 947 occures 110 times	Configuration 944 occures 68 times	Configuration 944 occures 32 times		Configuration 947 occures 1352 times	Configuration 947 occures 1144 times
	Configuration 948 occures 49 times	Configuration 948 occures 43 times	Configuration 945 occures 79 times	Configuration 945 occures 41 times		Configuration 948 occures 575 times	Configuration 948 occures 378 times
	Configuration 949 occures 84 times	Configuration 949 occures 46 times	Configuration 946 occures 29 times	Configuration 946 occures 13 times		Configuration 949 occures 889 times	Configuration 949 occures 396 times
	Configuration 950 occures 65 times	Configuration 950 occures 32 times	Configuration 947 occures 78 times	Configuration 947 occures 30 times		Configuration 950 occures 549 times	Configuration 950 occures 373 times
	Configuration 951 occures 134 times	Configuration 951 occures 99 times	Configuration 948 occures 36 times	Configuration 948 occures 5 times		Configuration 951 occures 1343 times	Configuration 951 occures 1182 times
	Configuration 952 occures 99 times	Configuration 952 occures 134 times	Configuration 949 occures 74 times	Configuration 949 occures 35 times		Configuration 952 occures 887 times	Configuration 952 occures 1166 times
	Configuration 953 occures 168 times	Configuration 953 occures 108 times	Configuration 950 occures 36 times	Configuration 950 occures 9 times		Configuration 953 occures 1386 times	Configuration 953 occures 1155 times
	Configuration 954 occures 59 times	Configuration 954 occures 42 times	Configuration 951 occures 124 times	Configuration 951 occures 109 times		Configuration 954 occures 541 times	Configuration 954 occures 388 times
	Configuration 955 occures 140 times	Configuration 955 occures 102 times	Configuration 952 occures 58 times	Configuration 952 occures 35 times		Configuration 955 occures 1376 times	Configuration 955 occures 1184 times
	Configuration 956 occures 84 times	Configuration 956 occures 114 times	Configuration 953 occures 73 times	Configuration 953 occures 32 times		Configuration 956 occures 874 times	Configuration 956 occures 1202 times
	Configuration 957 occures 136 times	Configuration 957 occures 124 times	Configuration 954 occures 60 times	Configuration 954 occures 33 times		Configuration 957 occures 1351 times	Configuration 957 occures 1208 times
	Configuration 958 occures 95 times	Configuration 958 occures 123 times	Configuration 955 occures 129 times	Configuration 955 occures 99 times		Configuration 958 occures 829 times	Configuration 958 occures 1181 times
	Configuration 959 occures 229 times	Configuration 959 occures 368 times	Configuration 956 occures 68 times	Configuration 956 occures 37 times		Configuration 959 occures 2135 times	Configuration 959 occures 3578 times
	Configuration 960 occures 133 times	Configuration 960 occures 372 times	Configuration 957 occures 146 times	Configuration 957 occures 108 times		Configuration 960 occures 1366 times	Configuration 960 occures 3380 times
	Configuration 961 occures 230 times	Configuration 961 occures 336 times	Configuration 958 occures 125 times	Configuration 958 occures 109 times		Configuration 961 occures 2092 times	Configuration 961 occures 3626 times
	Configuration 962 occures 78 times	Configuration 962 occures 107 times	Configuration 959 occures 514 times	Configuration 959 occures 972 times		Configuration 962 occures 874 times	Configuration 962 occures 1198 times
	Configuration 963 occures 221 times	Configuration 963 occures 365 times	Configuration 960 occures 246 times	Configuration 960 occures 304 times		Configuration 963 occures 2082 times	Configuration 963 occures 3505 times
	Configuration 964 occures 87 times	Configuration 964 occures 98 times	Configuration 961 occures 271 times	Configuration 961 occures 309 times		Configuration 964 occures 837 times	Configuration 964 occures 1132 times
	Configuration 965 occures 132 times	Configuration 965 occures 119 times	Configuration 962 occures 126 times	Configuration 962 occures 86 times		Configuration 965 occures 1377 times	Configuration 965 occures 1164 times
	Configuration 966 occures 84 times	Configuration 966 occures 145 times	Configuration 963 occures 268 times	Configuration 963 occures 329 times		Configuration 966 occures 876 times	Configuration 966 occures 1146 times
	Configuration 967 occures 234 times	Configuration 967 occures 348 times	Configuration 964 occures 62 times	Configuration 964 occures 37 times		Configuration 967 occures 2121 times	Configuration 967 occures 3469 times
	Configuration 968 occures 99 times	Configuration 968 occures 116 times	Configuration 965 occures 142 times	Configuration 965 occures 94 times		Configuration 968 occures 829 times	Configuration 968 occures 1160 times
	Configuration 969 occures 185 times	Configuration 969 occures 116 times	Configuration 966 occures 88 times	Configuration 966 occures 29 times		Configuration 969 occures 1396 times	Configuration 969 occures 1131 times
	Configuration 970 occures 62 times	Configuration 970 occures 34 times	Configuration 967 occures 269 times	Configuration 967 occures 320 times		Configuration 970 occures 525 times	Configuration 970 occures 369 times
	Configuration 971 occures 127 times	Configuration 971 occures 100 times	Configuration 968 occures 58 times	Configuration 968 occures 27 times		Configuration 971 occures 1359 times	Configuration 971 occures 1153 times
	Configuration 972 occures 81 times	Configuration 972 occures 117 times	Configuration 969 occures 66 times	Configuration 969 occures 31 times		Configuration 972 occures 870 times	Configuration 972 occures 1180 times
	Configuration 973 occures 136 times	Configuration 973 occures 105 times	Configuration 970 occures 76 times	Configuration 970 occures 30 times		Configuration 973 occures 1315 times	Configuration 973 occures 1149 times
	Configuration 974 occures 96 times	Configuration 974 occures 138 times	Configuration 971 occures 146 times	Configuration 971 occures 111 times		Configuration 974 occures 855 times	Configuration 974 occures 1190 times
	Configuration 975 occures 208 times	Configuration 975 occures 339 times	Configuration 972 occures 38 times	Configuration 972 occures 10 times		Configuration 975 occures 2182 times	Configuration 975 occures 3577 times
	Configuration 976 occures 84 times	Configuration 976 occures 116 times	Configuration 973 occures 66 times	Configuration 973 occures 24 times		Configuration 976 occures 897 times	Configuration 976 occures 1134 times
	Configuration 977 occures 125 times	Configuration 977 occures 115 times	Configuration 974 occures 58 times	Configuration 974 occures 36 times		Configuration 977 occures 1311 times	Configuration 977 occures 1179 times
	Configuration 978 occures 63 times	Configuration 978 occures 37 times	Configuration 975 occures 256 times	Configuration 975 occures 309 times		Configuration 978 occures 546 times	Configuration 978 occures 386 times
	Configuration 979 occures 121 times	Configuration 979 occures 104 times	Configuration 976 occures 137 times	Configuration 976 occures 107 times		Configuration 979 occures 1382 times	Configuration 979 occures 1175 times
	Configuration 980 occures 52 times	Configuration 980 occures 26 times	Configuration 977 occures 128 times	Configuration 977 occures 125 times		Configuration 980 occures 566 times	Configuration 980 occures 390 times
	Configuration 981 occures 105 times	Configuration 981 occures 44 times	Configuration 978 occures 87 times	Configuration 978 occures 27 times		Configuration 981 occures 869 times	Configuration 981 occures 370 times
	Configuration 982 occures 69 times	Configuration 982 occures 37 times	Configuration 979 occures 152 times	Configuration 979 occures 102 times		Configuration 982 occures 498 times	Configuration 982 occures 389 times
	Configuration 983 occures 141 times	Configuration 983 occures 112 times	Configuration 980 occures 44 times	Configuration 980 occures 34 times		Configuration 983 occures 1406 times	Configuration 983 occures 1160 times
	Configuration 984 occures 90 times	Configuration 984 occures 110 times	Configuration 981 occures 135 times	Configuration 981 occures 117 times		Configuration 984 occures 889 times	Configuration 984 occures 1201 times
	Configuration 985 occures 125 times	Configuration 985 occures 105 times	Configuration 982 occures 79 times	Configuration 982 occures 34 times		Configuration 985 occures 1345 times	Configuration 985 occures 1211 times
	Configuration 986 occures 42 times	Configuration 986 occures 22 times	Configuration 983 occures 259 times	Configuration 983 occures 305 times		Configuration 986 occures 529 times	Configuration 986 occures 383 times
	Configuration 987 occures 137 times	Configuration 987 occures 129 times	Configuration 984 occures 69 times	Configuration 984 occures 34 times		Configuration 987 occures 1436 times	Configuration 987 occures 1151 times
	Configuration 988 occures 75 times	Configuration 988 occures 124 times	Configuration 985 occures 81 times	Configuration 985 occures 39 times		Configuration 988 occures 869 times	Configuration 988 occures 1190 times
	Configuration 989 occures 147 times	Configuration 989 occures 91 times	Configuration 986 occures 61 times	Configuration 986 occures 40 times		Configuration 989 occures 1412 times	Configuration 989 occures 1132 times
	Configuration 990 occures 91 times	Configuration 990 occures 114 times	Configuration 987 occures 141 times	Configuration 987 occures 103 times		Configuration 990 occures 912 times	Configuration 990 occures 1129 times
	Configuration 991 occures 218 times	Configuration 991 occures 382 times	Configuration 988 occures 71 times	Configuration 988 occures 33 times		Configuration 991 occures 2080 times	Configuration 991 occures 3379 times
	Configuration 992 occures 133 times	Configuration 992 occures 356 times	Configuration 989 occures 155 times	Configuration 989 occures 100 times		Configuration 992 occures 1374 times	Configuration 992 occures 3436 times
	Configuration 993 occures 208 times	Configuration 993 occures 383 times	Configuration 990 occures 138 times	Configuration 990 occures 111 times		Configuration 993 occures 2119 times	Configuration 993 occures 3548 times
	Configuration 994 occures 93 times	Configuration 994 occures 107 times	Configuration 991 occures 508 times	Configuration 991 occures 1003 times		Configuration 994 occures 875 times	Configuration 994 occures 1200 times
	Configuration 995 occures 198 times	Configuration 995 occures 302 times	Configuration 992 occures 271 times	Configuration 992 occures 356 times		Configuration 995 occures 2160 times	Configuration 995 occures 3519 times
	Configuration 996 occures 100 times	Configuration 996 occures 114 times	Configuration 993 occures 281 times	Configuration 993 occures 308 times		Configuration 996 occures 858 times	Configuration 996 occures 1197 times
	Configuration 997 occures 149 times	Configuration 997 occures 123 times	Configuration 994 occures 127 times	Configuration 994 occures 101 times		Configuration 997 occures 1437 times	Configuration 997 occures 1185 times
	Configuration 998 occures 88 times	Configuration 998 occures 101 times	Configuration 995 occures 271 times	Configuration 995 occures 287 times		Configuration 998 occures 862 times	Configuration 998 occures 1106 times
	Configuration 999 occures 198 times	Configuration 999 occures 343 times	Configuration 996 occures 62 times	Configuration 996 occures 33 times		Configuration 999 occures 2170 times	Configuration 999 occures 3457 times
	Configuration 1000 occures 77 times	Configuration 1000 occures 112 times	Configuration 997 occures 137 times	Configuration 997 occures 78 times		Configuration 1000 occures 824 times	Configuration 1000 occures 1128 times
	Configuration 1001 occures 138 times	Configuration 1001 occures 91 times	Configuration 998 occures 81 times	Configuration 998 occures 37 times		Configuration 1001 occures 1323 times	Configuration 1001 occures 1182 times
	Configuration 1002 occures 56 times	Configuration 1002 occures 49 times	Configuration 999 occures 250 times	Configuration 999 occures 327 times		Configuration 1002 occures 536 times	Configuration 1002 occures 404 times
	Configuration 1003 occures 123 times	Configuration 1003 occures 111 times	Configuration 1000 occures 137 times	Configuration 1000 occures 104 times		Configuration 1003 occures 1371 times	Configuration 1003 occures 1178 times
	Configuration 1004 occures 102 times	Configuration 1004 occures 108 times	Configuration 1001 occures 140 times	Configuration 1001 occures 108 times		Configuration 1004 occures 825 times	Configuration 1004 occures 1171 times
	Configuration 1005 occures 114 times	Configuration 1005 occures 107 times	Configuration 1002 occures 124 times	Configuration 1002 occures 118 times		Configuration 1005 occures 1395 times	Configuration 1005 occures 1226 times
	Configuration 1006 occures 75 times	Configuration 1006 occures 118 times	Configuration 1003 occures 308 times	Configuration 1003 occures 328 times		Configuration 1006 occures 858 times	Configuration 1006 occures 1162 times
	Configuration 1007 occures 206 times	Configuration 1007 occures 335 times	Configuration 1004 occures 68 times	Configuration 1004 occures 26 times		Configuration 1007 occures 2180 times	Configuration 1007 occures 3561 times
	Configuration 1008 occures 147 times	Configuration 1008 occures 373 times	Configuration 1005 occures 142 times	Configuration 1005 occures 118 times		Configuration 1008 occures 1352 times	Configuration 1008 occures 3549 times
	Configuration 1009 occures 211 times	Configuration 1009 occures 331 times	Configuration 1006 occures 116 times	Configuration 1006 occures 101 times		Configuration 1009 occures 2072 times	Configuration 1009 occures 3498 times
	Configuration 1010 occures 73 times	Configuration 1010 occures 123 times	Configuration 1007 occures 502 times	Configuration 1007 occures 948 times		Configuration 1010 occures 909 times	Configuration 1010 occures 1185 times
	Configuration 1011 occures 226 times	Configuration 1011 occures 338 times	Configuration 1008 occures 256 times	Configuration 1008 occures 317 times		Configuration 1011 occures 2182 times	Configuration 1011 occures 3547 times
	Configuration 1012 occures 78 times	Configuration 1012 occures 126 times	Configuration 1009 occures 253 times	Configuration 1009 occures 333 times		Configuration 1012 occures 906 times	Configuration 1012 occures 1139 times
	Configuration 1013 occures 136 times	Configuration 1013 occures 122 times	Configuration 1010 occures 131 times	Configuration 1010 occures 110 times		Configuration 1013 occures 1353 times	Configuration 1013 occures 1174 times
	Configuration 1014 occures 111 times	Configuration 1014 occures 117 times	Configuration 1011 occures 240 times	Configuration 1011 occures 342 times		Configuration 1014 occures 891 times	Configuration 1014 occures 1209 times
	Configuration 1015 occures 198 times	Configuration 1015 occures 334 times	Configuration 1012 occures 132 times	Configuration 1012 occures 100 times		Configuration 1015 occures 2084 times	Configuration 1015 occures 3598 times
	Configuration 1016 occures 135 times	Configuration 1016 occures 334 times	Configuration 1013 occures 245 times	Configuration 1013 occures 318 times		Configuration 1016 occures 1426 times	Configuration 1016 occures 3544 times
	Configuration 1017 occures 214 times	Configuration 1017 occures 312 times	Configuration 1014 occures 140 times	Configuration 1014 occures 104 times		Configuration 1017 occures 2097 times	Configuration 1017 occures 3571 times
	Configuration 1018 occures 88 times	Configuration 1018 occures 111 times	Configuration 1015 occures 494 times	Configuration 1015 occures 938 times		Configuration 1018 occures 836 times	Configuration 1018 occures 1116 times
	Configuration 1019 occures 192 times	Configuration 1019 occures 330 times	Configuration 1016 occures 247 times	Configuration 1016 occures 302 times		Configuration 1019 occures 2218 times	Configuration 1019 occures 3606 times
	Configuration 1020 occures 139 times	Configuration 1020 occures 378 times	Configuration 1017 occures 246 times	Configuration 1017 occures 298 times		Configuration 1020 occures 1337 times	Configuration 1020 occures 3650 times
	Configuration 1021 occures 213 times	Configuration 1021 occures 347 times	Configuration 1018 occures 273 times	Configuration 1018 occures 323 times		Configuration 1021 occures 2119 times	Configuration 1021 occures 3610 times
	Configuration 1022 occures 142 times	Configuration 1022 occures 354 times	Configuration 1019 occures 538 times	Configuration 1019 occures 947 times		Configuration 1022 occures 1346 times	Configuration 1022 occures 3500 times
	Configuration 1023 occures 297 times	Configuration 1023 occures 1125 times	Configuration 1020 occures 240 times	Configuration 1020 occures 321 times		Configuration 1023 occures 3299 times	Configuration 1023 occures 10572 times
			Configuration 1021 occures 487 times	Configuration 1021 occures 924 times
			Configuration 1022 occures 530 times	Configuration 1022 occures 1020 times
			Configuration 1023 occures 1816 times	Configuration 1023 occures 8579 times
			n=10^6
			5 (0.2, 0.3, 0.4)	5 (0.08888, 0.2, 0.4)
			Class 0 - 36009 configurations	Class 0 - 170601 configurations
			Class 4 - 101827 configurations	Class 4 - 190383 configurations
			Class 6 - 235982 configurations	Class 6 - 287155 configurations
			Class 8 - 234278 configurations	Class 8 - 180329 configurations
			Class 10 - 265233 configurations	Class 10 - 131731 configurations
			Class 12 - 117295 configurations	Class 12 - 37830 configurations
			Class 14 - 9376 configurations	Class 14 - 1971 configurations
			Configuration 0 occures 17873 times	Configuration 0 occures 85386 times
			Configuration 1 occures 5148 times	Configuration 1 occures 9439 times
			Configuration 2 occures 5145 times	Configuration 2 occures 9560 times
			Configuration 3 occures 2481 times	Configuration 3 occures 3170 times
			Configuration 4 occures 5161 times	Configuration 4 occures 9490 times
			Configuration 5 occures 2696 times	Configuration 5 occures 2993 times
			Configuration 6 occures 2589 times	Configuration 6 occures 3173 times
			Configuration 7 occures 2577 times	Configuration 7 occures 3130 times
			Configuration 8 occures 5078 times	Configuration 8 occures 9579 times
			Configuration 9 occures 1466 times	Configuration 9 occures 1025 times
			Configuration 10 occures 2618 times	Configuration 10 occures 3127 times
			Configuration 11 occures 1307 times	Configuration 11 occures 1059 times
			Configuration 12 occures 2588 times	Configuration 12 occures 3109 times
			Configuration 13 occures 1281 times	Configuration 13 occures 1071 times
			Configuration 14 occures 2570 times	Configuration 14 occures 3240 times
			Configuration 15 occures 2648 times	Configuration 15 occures 3149 times
			Configuration 16 occures 5043 times	Configuration 16 occures 9433 times
			Configuration 17 occures 1463 times	Configuration 17 occures 1048 times
			Configuration 18 occures 1375 times	Configuration 18 occures 1050 times
			Configuration 19 occures 690 times	Configuration 19 occures 346 times
			Configuration 20 occures 2629 times	Configuration 20 occures 3282 times
			Configuration 21 occures 1376 times	Configuration 21 occures 1007 times
			Configuration 22 occures 1319 times	Configuration 22 occures 1079 times
			Configuration 23 occures 1300 times	Configuration 23 occures 1022 times
			Configuration 24 occures 2613 times	Configuration 24 occures 3285 times
			Configuration 25 occures 766 times	Configuration 25 occures 329 times
			Configuration 26 occures 1421 times	Configuration 26 occures 1051 times
			Configuration 27 occures 716 times	Configuration 27 occures 334 times
			Configuration 28 occures 2668 times	Configuration 28 occures 3143 times
			Configuration 29 occures 1304 times	Configuration 29 occures 1123 times
			Configuration 30 occures 2639 times	Configuration 30 occures 3258 times
			Configuration 31 occures 2657 times	Configuration 31 occures 3153 times
			Configuration 32 occures 4995 times	Configuration 32 occures 9478 times
			Configuration 33 occures 1361 times	Configuration 33 occures 1094 times
			Configuration 34 occures 1436 times	Configuration 34 occures 1095 times
			Configuration 35 occures 699 times	Configuration 35 occures 317 times
			Configuration 36 occures 1390 times	Configuration 36 occures 1058 times
			Configuration 37 occures 693 times	Configuration 37 occures 356 times
			Configuration 38 occures 704 times	Configuration 38 occures 354 times
			Configuration 39 occures 707 times	Configuration 39 occures 348 times
			Configuration 40 occures 2627 times	Configuration 40 occures 3194 times
			Configuration 41 occures 706 times	Configuration 41 occures 377 times
			Configuration 42 occures 1317 times	Configuration 42 occures 1138 times
			Configuration 43 occures 737 times	Configuration 43 occures 342 times
			Configuration 44 occures 1370 times	Configuration 44 occures 1023 times
			Configuration 45 occures 679 times	Configuration 45 occures 326 times
			Configuration 46 occures 1385 times	Configuration 46 occures 1085 times
			Configuration 47 occures 1398 times	Configuration 47 occures 1075 times
			Configuration 48 occures 2659 times	Configuration 48 occures 3245 times
			Configuration 49 occures 744 times	Configuration 49 occures 354 times
			Configuration 50 occures 741 times	Configuration 50 occures 355 times
			Configuration 51 occures 376 times	Configuration 51 occures 136 times
			Configuration 52 occures 1341 times	Configuration 52 occures 1094 times
			Configuration 53 occures 688 times	Configuration 53 occures 365 times
			Configuration 54 occures 695 times	Configuration 54 occures 334 times
			Configuration 55 occures 723 times	Configuration 55 occures 360 times
			Configuration 56 occures 2631 times	Configuration 56 occures 3177 times
			Configuration 57 occures 720 times	Configuration 57 occures 383 times
			Configuration 58 occures 1368 times	Configuration 58 occures 1080 times
			Configuration 59 occures 659 times	Configuration 59 occures 349 times
			Configuration 60 occures 2690 times	Configuration 60 occures 3233 times
			Configuration 61 occures 1446 times	Configuration 61 occures 1060 times
			Configuration 62 occures 2640 times	Configuration 62 occures 3227 times
			Configuration 63 occures 2656 times	Configuration 63 occures 3145 times
			Configuration 64 occures 4937 times	Configuration 64 occures 9474 times
			Configuration 65 occures 1460 times	Configuration 65 occures 1051 times
			Configuration 66 occures 1501 times	Configuration 66 occures 1070 times
			Configuration 67 occures 701 times	Configuration 67 occures 359 times
			Configuration 68 occures 1405 times	Configuration 68 occures 1053 times
			Configuration 69 occures 685 times	Configuration 69 occures 367 times
			Configuration 70 occures 682 times	Configuration 70 occures 355 times
			Configuration 71 occures 694 times	Configuration 71 occures 344 times
			Configuration 72 occures 1370 times	Configuration 72 occures 1087 times
			Configuration 73 occures 406 times	Configuration 73 occures 93 times
			Configuration 74 occures 734 times	Configuration 74 occures 347 times
			Configuration 75 occures 347 times	Configuration 75 occures 147 times
			Configuration 76 occures 755 times	Configuration 76 occures 405 times
			Configuration 77 occures 364 times	Configuration 77 occures 114 times
			Configuration 78 occures 708 times	Configuration 78 occures 372 times
			Configuration 79 occures 729 times	Configuration 79 occures 369 times
			Configuration 80 occures 2578 times	Configuration 80 occures 3236 times
			Configuration 81 occures 721 times	Configuration 81 occures 353 times
			Configuration 82 occures 760 times	Configuration 82 occures 385 times
			Configuration 83 occures 351 times	Configuration 83 occures 130 times
			Configuration 84 occures 1388 times	Configuration 84 occures 1057 times
			Configuration 85 occures 677 times	Configuration 85 occures 349 times
			Configuration 86 occures 705 times	Configuration 86 occures 353 times
			Configuration 87 occures 692 times	Configuration 87 occures 400 times
			Configuration 88 occures 1364 times	Configuration 88 occures 1069 times
			Configuration 89 occures 399 times	Configuration 89 occures 128 times
			Configuration 90 occures 721 times	Configuration 90 occures 351 times
			Configuration 91 occures 362 times	Configuration 91 occures 120 times
			Configuration 92 occures 1368 times	Configuration 92 occures 1121 times
			Configuration 93 occures 704 times	Configuration 93 occures 368 times
			Configuration 94 occures 1412 times	Configuration 94 occures 1063 times
			Configuration 95 occures 1453 times	Configuration 95 occures 1033 times
			Configuration 96 occures 2491 times	Configuration 96 occures 3159 times
			Configuration 97 occures 718 times	Configuration 97 occures 360 times
			Configuration 98 occures 675 times	Configuration 98 occures 337 times
			Configuration 99 occures 379 times	Configuration 99 occures 134 times
			Configuration 100 occures 718 times	Configuration 100 occures 369 times
			Configuration 101 occures 372 times	Configuration 101 occures 118 times
			Configuration 102 occures 350 times	Configuration 102 occures 133 times
			Configuration 103 occures 347 times	Configuration 103 occures 117 times
			Configuration 104 occures 1368 times	Configuration 104 occures 1076 times
			Configuration 105 occures 390 times	Configuration 105 occures 111 times
			Configuration 106 occures 744 times	Configuration 106 occures 349 times
			Configuration 107 occures 376 times	Configuration 107 occures 111 times
			Configuration 108 occures 731 times	Configuration 108 occures 377 times
			Configuration 109 occures 346 times	Configuration 109 occures 120 times
			Configuration 110 occures 742 times	Configuration 110 occures 325 times
			Configuration 111 occures 709 times	Configuration 111 occures 352 times
			Configuration 112 occures 2646 times	Configuration 112 occures 3290 times
			Configuration 113 occures 742 times	Configuration 113 occures 396 times
			Configuration 114 occures 729 times	Configuration 114 occures 329 times
			Configuration 115 occures 354 times	Configuration 115 occures 111 times
			Configuration 116 occures 1337 times	Configuration 116 occures 1037 times
			Configuration 117 occures 670 times	Configuration 117 occures 377 times
			Configuration 118 occures 690 times	Configuration 118 occures 346 times
			Configuration 119 occures 711 times	Configuration 119 occures 332 times
			Configuration 120 occures 2610 times	Configuration 120 occures 3210 times
			Configuration 121 occures 695 times	Configuration 121 occures 371 times
			Configuration 122 occures 1337 times	Configuration 122 occures 1096 times
			Configuration 123 occures 744 times	Configuration 123 occures 333 times
			Configuration 124 occures 2731 times	Configuration 124 occures 3153 times
			Configuration 125 occures 1407 times	Configuration 125 occures 1058 times
			Configuration 126 occures 2643 times	Configuration 126 occures 3165 times
			Configuration 127 occures 2659 times	Configuration 127 occures 3225 times
			Configuration 128 occures 5004 times	Configuration 128 occures 9617 times
			Configuration 129 occures 1443 times	Configuration 129 occures 1075 times
			Configuration 130 occures 1411 times	Configuration 130 occures 1071 times
			Configuration 131 occures 711 times	Configuration 131 occures 323 times
			Configuration 132 occures 1417 times	Configuration 132 occures 1045 times
			Configuration 133 occures 696 times	Configuration 133 occures 365 times
			Configuration 134 occures 692 times	Configuration 134 occures 347 times
			Configuration 135 occures 748 times	Configuration 135 occures 328 times
			Configuration 136 occures 1394 times	Configuration 136 occures 1084 times
			Configuration 137 occures 390 times	Configuration 137 occures 116 times
			Configuration 138 occures 706 times	Configuration 138 occures 347 times
			Configuration 139 occures 352 times	Configuration 139 occures 109 times
			Configuration 140 occures 703 times	Configuration 140 occures 377 times
			Configuration 141 occures 335 times	Configuration 141 occures 122 times
			Configuration 142 occures 709 times	Configuration 142 occures 392 times
			Configuration 143 occures 673 times	Configuration 143 occures 330 times
			Configuration 144 occures 1418 times	Configuration 144 occures 1015 times
			Configuration 145 occures 350 times	Configuration 145 occures 93 times
			Configuration 146 occures 381 times	Configuration 146 occures 130 times
			Configuration 147 occures 193 times	Configuration 147 occures 43 times
			Configuration 148 occures 733 times	Configuration 148 occures 356 times
			Configuration 149 occures 357 times	Configuration 149 occures 119 times
			Configuration 150 occures 386 times	Configuration 150 occures 118 times
			Configuration 151 occures 383 times	Configuration 151 occures 102 times
			Configuration 152 occures 750 times	Configuration 152 occures 358 times
			Configuration 153 occures 207 times	Configuration 153 occures 34 times
			Configuration 154 occures 344 times	Configuration 154 occures 106 times
			Configuration 155 occures 191 times	Configuration 155 occures 43 times
			Configuration 156 occures 733 times	Configuration 156 occures 353 times
			Configuration 157 occures 381 times	Configuration 157 occures 122 times
			Configuration 158 occures 722 times	Configuration 158 occures 336 times
			Configuration 159 occures 689 times	Configuration 159 occures 369 times
			Configuration 160 occures 2555 times	Configuration 160 occures 3176 times
			Configuration 161 occures 785 times	Configuration 161 occures 335 times
			Configuration 162 occures 728 times	Configuration 162 occures 350 times
			Configuration 163 occures 383 times	Configuration 163 occures 115 times
			Configuration 164 occures 701 times	Configuration 164 occures 337 times
			Configuration 165 occures 353 times	Configuration 165 occures 107 times
			Configuration 166 occures 380 times	Configuration 166 occures 113 times
			Configuration 167 occures 358 times	Configuration 167 occures 111 times
			Configuration 168 occures 1325 times	Configuration 168 occures 1048 times
			Configuration 169 occures 368 times	Configuration 169 occures 120 times
			Configuration 170 occures 664 times	Configuration 170 occures 336 times
			Configuration 171 occures 364 times	Configuration 171 occures 122 times
			Configuration 172 occures 667 times	Configuration 172 occures 366 times
			Configuration 173 occures 378 times	Configuration 173 occures 117 times
			Configuration 174 occures 688 times	Configuration 174 occures 366 times
			Configuration 175 occures 757 times	Configuration 175 occures 364 times
			Configuration 176 occures 1355 times	Configuration 176 occures 1122 times
			Configuration 177 occures 369 times	Configuration 177 occures 114 times
			Configuration 178 occures 335 times	Configuration 178 occures 132 times
			Configuration 179 occures 185 times	Configuration 179 occures 53 times
			Configuration 180 occures 753 times	Configuration 180 occures 378 times
			Configuration 181 occures 362 times	Configuration 181 occures 106 times
			Configuration 182 occures 331 times	Configuration 182 occures 109 times
			Configuration 183 occures 363 times	Configuration 183 occures 109 times
			Configuration 184 occures 1310 times	Configuration 184 occures 1046 times
			Configuration 185 occures 400 times	Configuration 185 occures 128 times
			Configuration 186 occures 701 times	Configuration 186 occures 358 times
			Configuration 187 occures 335 times	Configuration 187 occures 121 times
			Configuration 188 occures 1451 times	Configuration 188 occures 1090 times
			Configuration 189 occures 676 times	Configuration 189 occures 334 times
			Configuration 190 occures 1396 times	Configuration 190 occures 1039 times
			Configuration 191 occures 1469 times	Configuration 191 occures 1024 times
			Configuration 192 occures 2472 times	Configuration 192 occures 3255 times
			Configuration 193 occures 703 times	Configuration 193 occures 351 times
			Configuration 194 occures 752 times	Configuration 194 occures 341 times
			Configuration 195 occures 405 times	Configuration 195 occures 116 times
			Configuration 196 occures 766 times	Configuration 196 occures 340 times
			Configuration 197 occures 335 times	Configuration 197 occures 111 times
			Configuration 198 occures 357 times	Configuration 198 occures 111 times
			Configuration 199 occures 407 times	Configuration 199 occures 97 times
			Configuration 200 occures 724 times	Configuration 200 occures 366 times
			Configuration 201 occures 221 times	Configuration 201 occures 41 times
			Configuration 202 occures 352 times	Configuration 202 occures 126 times
			Configuration 203 occures 171 times	Configuration 203 occures 39 times
			Configuration 204 occures 378 times	Configuration 204 occures 127 times
			Configuration 205 occures 188 times	Configuration 205 occures 42 times
			Configuration 206 occures 348 times	Configuration 206 occures 117 times
			Configuration 207 occures 390 times	Configuration 207 occures 128 times
			Configuration 208 occures 1330 times	Configuration 208 occures 1084 times
			Configuration 209 occures 391 times	Configuration 209 occures 111 times
			Configuration 210 occures 400 times	Configuration 210 occures 121 times
			Configuration 211 occures 169 times	Configuration 211 occures 34 times
			Configuration 212 occures 710 times	Configuration 212 occures 342 times
			Configuration 213 occures 375 times	Configuration 213 occures 116 times
			Configuration 214 occures 394 times	Configuration 214 occures 118 times
			Configuration 215 occures 353 times	Configuration 215 occures 109 times
			Configuration 216 occures 657 times	Configuration 216 occures 345 times
			Configuration 217 occures 206 times	Configuration 217 occures 38 times
			Configuration 218 occures 391 times	Configuration 218 occures 113 times
			Configuration 219 occures 176 times	Configuration 219 occures 43 times
			Configuration 220 occures 697 times	Configuration 220 occures 364 times
			Configuration 221 occures 411 times	Configuration 221 occures 122 times
			Configuration 222 occures 771 times	Configuration 222 occures 342 times
			Configuration 223 occures 705 times	Configuration 223 occures 371 times
			Configuration 224 occures 2542 times	Configuration 224 occures 3051 times
			Configuration 225 occures 792 times	Configuration 225 occures 397 times
			Configuration 226 occures 781 times	Configuration 226 occures 358 times
			Configuration 227 occures 334 times	Configuration 227 occures 110 times
			Configuration 228 occures 778 times	Configuration 228 occures 373 times
			Configuration 229 occures 367 times	Configuration 229 occures 115 times
			Configuration 230 occures 416 times	Configuration 230 occures 110 times
			Configuration 231 occures 353 times	Configuration 231 occures 129 times
			Configuration 232 occures 1377 times	Configuration 232 occures 1097 times
			Configuration 233 occures 405 times	Configuration 233 occures 129 times
			Configuration 234 occures 682 times	Configuration 234 occures 341 times
			Configuration 235 occures 359 times	Configuration 235 occures 128 times
			Configuration 236 occures 715 times	Configuration 236 occures 336 times
			Configuration 237 occures 364 times	Configuration 237 occures 115 times
			Configuration 238 occures 726 times	Configuration 238 occures 348 times
			Configuration 239 occures 700 times	Configuration 239 occures 365 times
			Configuration 240 occures 2659 times	Configuration 240 occures 3337 times
			Configuration 241 occures 694 times	Configuration 241 occures 330 times
			Configuration 242 occures 745 times	Configuration 242 occures 356 times
			Configuration 243 occures 390 times	Configuration 243 occures 112 times
			Configuration 244 occures 1354 times	Configuration 244 occures 1110 times
			Configuration 245 occures 715 times	Configuration 245 occures 396 times
			Configuration 246 occures 707 times	Configuration 246 occures 356 times
			Configuration 247 occures 724 times	Configuration 247 occures 312 times
			Configuration 248 occures 2548 times	Configuration 248 occures 3227 times
			Configuration 249 occures 756 times	Configuration 249 occures 344 times
			Configuration 250 occures 1336 times	Configuration 250 occures 1065 times
			Configuration 251 occures 693 times	Configuration 251 occures 359 times
			Configuration 252 occures 2732 times	Configuration 252 occures 3183 times
			Configuration 253 occures 1272 times	Configuration 253 occures 1075 times
			Configuration 254 occures 2679 times	Configuration 254 occures 3270 times
			Configuration 255 occures 2615 times	Configuration 255 occures 3278 times
			Configuration 256 occures 4990 times	Configuration 256 occures 9565 times
			Configuration 257 occures 2548 times	Configuration 257 occures 3208 times
			Configuration 258 occures 1339 times	Configuration 258 occures 1048 times
			Configuration 259 occures 1397 times	Configuration 259 occures 1030 times
			Configuration 260 occures 1381 times	Configuration 260 occures 1058 times
			Configuration 261 occures 1405 times	Configuration 261 occures 1095 times
			Configuration 262 occures 688 times	Configuration 262 occures 372 times
			Configuration 263 occures 1445 times	Configuration 263 occures 1086 times
			Configuration 264 occures 1400 times	Configuration 264 occures 1076 times
			Configuration 265 occures 706 times	Configuration 265 occures 302 times
			Configuration 266 occures 705 times	Configuration 266 occures 379 times
			Configuration 267 occures 714 times	Configuration 267 occures 338 times
			Configuration 268 occures 668 times	Configuration 268 occures 339 times
			Configuration 269 occures 699 times	Configuration 269 occures 380 times
			Configuration 270 occures 715 times	Configuration 270 occures 397 times
			Configuration 271 occures 1388 times	Configuration 271 occures 1080 times
			Configuration 272 occures 1426 times	Configuration 272 occures 1010 times
			Configuration 273 occures 709 times	Configuration 273 occures 334 times
			Configuration 274 occures 390 times	Configuration 274 occures 126 times
			Configuration 275 occures 385 times	Configuration 275 occures 112 times
			Configuration 276 occures 709 times	Configuration 276 occures 349 times
			Configuration 277 occures 742 times	Configuration 277 occures 384 times
			Configuration 278 occures 381 times	Configuration 278 occures 115 times
			Configuration 279 occures 677 times	Configuration 279 occures 321 times
			Configuration 280 occures 725 times	Configuration 280 occures 356 times
			Configuration 281 occures 355 times	Configuration 281 occures 129 times
			Configuration 282 occures 377 times	Configuration 282 occures 127 times
			Configuration 283 occures 370 times	Configuration 283 occures 116 times
			Configuration 284 occures 744 times	Configuration 284 occures 321 times
			Configuration 285 occures 715 times	Configuration 285 occures 354 times
			Configuration 286 occures 720 times	Configuration 286 occures 340 times
			Configuration 287 occures 1392 times	Configuration 287 occures 1065 times
			Configuration 288 occures 1370 times	Configuration 288 occures 1042 times
			Configuration 289 occures 710 times	Configuration 289 occures 369 times
			Configuration 290 occures 368 times	Configuration 290 occures 119 times
			Configuration 291 occures 365 times	Configuration 291 occures 116 times
			Configuration 292 occures 381 times	Configuration 292 occures 124 times
			Configuration 293 occures 371 times	Configuration 293 occures 110 times
			Configuration 294 occures 165 times	Configuration 294 occures 37 times
			Configuration 295 occures 365 times	Configuration 295 occures 130 times
			Configuration 296 occures 749 times	Configuration 296 occures 354 times
			Configuration 297 occures 346 times	Configuration 297 occures 121 times
			Configuration 298 occures 378 times	Configuration 298 occures 108 times
			Configuration 299 occures 395 times	Configuration 299 occures 130 times
			Configuration 300 occures 366 times	Configuration 300 occures 126 times
			Configuration 301 occures 369 times	Configuration 301 occures 116 times
			Configuration 302 occures 358 times	Configuration 302 occures 103 times
			Configuration 303 occures 793 times	Configuration 303 occures 362 times
			Configuration 304 occures 778 times	Configuration 304 occures 350 times
			Configuration 305 occures 323 times	Configuration 305 occures 119 times
			Configuration 306 occures 187 times	Configuration 306 occures 37 times
			Configuration 307 occures 171 times	Configuration 307 occures 42 times
			Configuration 308 occures 393 times	Configuration 308 occures 120 times
			Configuration 309 occures 385 times	Configuration 309 occures 120 times
			Configuration 310 occures 180 times	Configuration 310 occures 48 times
			Configuration 311 occures 406 times	Configuration 311 occures 119 times
			Configuration 312 occures 741 times	Configuration 312 occures 382 times
			Configuration 313 occures 370 times	Configuration 313 occures 117 times
			Configuration 314 occures 338 times	Configuration 314 occures 119 times
			Configuration 315 occures 363 times	Configuration 315 occures 128 times
			Configuration 316 occures 730 times	Configuration 316 occures 369 times
			Configuration 317 occures 725 times	Configuration 317 occures 348 times
			Configuration 318 occures 703 times	Configuration 318 occures 353 times
			Configuration 319 occures 1381 times	Configuration 319 occures 1068 times
			Configuration 320 occures 2619 times	Configuration 320 occures 3160 times
			Configuration 321 occures 1393 times	Configuration 321 occures 1066 times
			Configuration 322 occures 729 times	Configuration 322 occures 353 times
			Configuration 323 occures 708 times	Configuration 323 occures 311 times
			Configuration 324 occures 732 times	Configuration 324 occures 365 times
			Configuration 325 occures 753 times	Configuration 325 occures 359 times
			Configuration 326 occures 347 times	Configuration 326 occures 113 times
			Configuration 327 occures 639 times	Configuration 327 occures 378 times
			Configuration 328 occures 748 times	Configuration 328 occures 351 times
			Configuration 329 occures 362 times	Configuration 329 occures 114 times
			Configuration 330 occures 391 times	Configuration 330 occures 116 times
			Configuration 331 occures 319 times	Configuration 331 occures 144 times
			Configuration 332 occures 399 times	Configuration 332 occures 120 times
			Configuration 333 occures 352 times	Configuration 333 occures 101 times
			Configuration 334 occures 324 times	Configuration 334 occures 133 times
			Configuration 335 occures 730 times	Configuration 335 occures 361 times
			Configuration 336 occures 1369 times	Configuration 336 occures 1052 times
			Configuration 337 occures 720 times	Configuration 337 occures 348 times
			Configuration 338 occures 390 times	Configuration 338 occures 113 times
			Configuration 339 occures 368 times	Configuration 339 occures 124 times
			Configuration 340 occures 686 times	Configuration 340 occures 386 times
			Configuration 341 occures 708 times	Configuration 341 occures 349 times
			Configuration 342 occures 336 times	Configuration 342 occures 124 times
			Configuration 343 occures 696 times	Configuration 343 occures 372 times
			Configuration 344 occures 716 times	Configuration 344 occures 356 times
			Configuration 345 occures 341 times	Configuration 345 occures 117 times
			Configuration 346 occures 363 times	Configuration 346 occures 116 times
			Configuration 347 occures 373 times	Configuration 347 occures 130 times
			Configuration 348 occures 708 times	Configuration 348 occures 347 times
			Configuration 349 occures 745 times	Configuration 349 occures 385 times
			Configuration 350 occures 735 times	Configuration 350 occures 376 times
			Configuration 351 occures 1447 times	Configuration 351 occures 1059 times
			Configuration 352 occures 1395 times	Configuration 352 occures 1099 times
			Configuration 353 occures 644 times	Configuration 353 occures 361 times
			Configuration 354 occures 362 times	Configuration 354 occures 95 times
			Configuration 355 occures 360 times	Configuration 355 occures 101 times
			Configuration 356 occures 415 times	Configuration 356 occures 100 times
			Configuration 357 occures 381 times	Configuration 357 occures 105 times
			Configuration 358 occures 178 times	Configuration 358 occures 39 times
			Configuration 359 occures 357 times	Configuration 359 occures 118 times
			Configuration 360 occures 703 times	Configuration 360 occures 378 times
			Configuration 361 occures 351 times	Configuration 361 occures 103 times
			Configuration 362 occures 336 times	Configuration 362 occures 101 times
			Configuration 363 occures 366 times	Configuration 363 occures 106 times
			Configuration 364 occures 401 times	Configuration 364 occures 133 times
			Configuration 365 occures 361 times	Configuration 365 occures 116 times
			Configuration 366 occures 377 times	Configuration 366 occures 125 times
			Configuration 367 occures 721 times	Configuration 367 occures 360 times
			Configuration 368 occures 1345 times	Configuration 368 occures 1053 times
			Configuration 369 occures 711 times	Configuration 369 occures 381 times
			Configuration 370 occures 387 times	Configuration 370 occures 119 times
			Configuration 371 occures 409 times	Configuration 371 occures 119 times
			Configuration 372 occures 695 times	Configuration 372 occures 367 times
			Configuration 373 occures 795 times	Configuration 373 occures 365 times
			Configuration 374 occures 328 times	Configuration 374 occures 109 times
			Configuration 375 occures 689 times	Configuration 375 occures 351 times
			Configuration 376 occures 1441 times	Configuration 376 occures 1028 times
			Configuration 377 occures 753 times	Configuration 377 occures 370 times
			Configuration 378 occures 701 times	Configuration 378 occures 381 times
			Configuration 379 occures 765 times	Configuration 379 occures 353 times
			Configuration 380 occures 1373 times	Configuration 380 occures 1052 times
			Configuration 381 occures 1423 times	Configuration 381 occures 1055 times
			Configuration 382 occures 1401 times	Configuration 382 occures 1059 times
			Configuration 383 occures 2668 times	Configuration 383 occures 3182 times
			Configuration 384 occures 2712 times	Configuration 384 occures 3209 times
			Configuration 385 occures 1378 times	Configuration 385 occures 965 times
			Configuration 386 occures 714 times	Configuration 386 occures 359 times
			Configuration 387 occures 720 times	Configuration 387 occures 366 times
			Configuration 388 occures 734 times	Configuration 388 occures 356 times
			Configuration 389 occures 731 times	Configuration 389 occures 327 times
			Configuration 390 occures 368 times	Configuration 390 occures 113 times
			Configuration 391 occures 706 times	Configuration 391 occures 317 times
			Configuration 392 occures 684 times	Configuration 392 occures 348 times
			Configuration 393 occures 375 times	Configuration 393 occures 115 times
			Configuration 394 occures 367 times	Configuration 394 occures 115 times
			Configuration 395 occures 338 times	Configuration 395 occures 119 times
			Configuration 396 occures 388 times	Configuration 396 occures 136 times
			Configuration 397 occures 362 times	Configuration 397 occures 120 times
			Configuration 398 occures 350 times	Configuration 398 occures 122 times
			Configuration 399 occures 714 times	Configuration 399 occures 333 times
			Configuration 400 occures 692 times	Configuration 400 occures 353 times
			Configuration 401 occures 373 times	Configuration 401 occures 113 times
			Configuration 402 occures 190 times	Configuration 402 occures 43 times
			Configuration 403 occures 203 times	Configuration 403 occures 48 times
			Configuration 404 occures 359 times	Configuration 404 occures 138 times
			Configuration 405 occures 369 times	Configuration 405 occures 126 times
			Configuration 406 occures 161 times	Configuration 406 occures 45 times
			Configuration 407 occures 379 times	Configuration 407 occures 126 times
			Configuration 408 occures 378 times	Configuration 408 occures 122 times
			Configuration 409 occures 184 times	Configuration 409 occures 46 times
			Configuration 410 occures 188 times	Configuration 410 occures 35 times
			Configuration 411 occures 204 times	Configuration 411 occures 30 times
			Configuration 412 occures 357 times	Configuration 412 occures 109 times
			Configuration 413 occures 368 times	Configuration 413 occures 116 times
			Configuration 414 occures 353 times	Configuration 414 occures 107 times
			Configuration 415 occures 778 times	Configuration 415 occures 347 times
			Configuration 416 occures 1381 times	Configuration 416 occures 1028 times
			Configuration 417 occures 714 times	Configuration 417 occures 325 times
			Configuration 418 occures 378 times	Configuration 418 occures 112 times
			Configuration 419 occures 361 times	Configuration 419 occures 119 times
			Configuration 420 occures 358 times	Configuration 420 occures 117 times
			Configuration 421 occures 368 times	Configuration 421 occures 126 times
			Configuration 422 occures 176 times	Configuration 422 occures 37 times
			Configuration 423 occures 376 times	Configuration 423 occures 128 times
			Configuration 424 occures 736 times	Configuration 424 occures 370 times
			Configuration 425 occures 325 times	Configuration 425 occures 141 times
			Configuration 426 occures 380 times	Configuration 426 occures 118 times
			Configuration 427 occures 350 times	Configuration 427 occures 129 times
			Configuration 428 occures 336 times	Configuration 428 occures 134 times
			Configuration 429 occures 350 times	Configuration 429 occures 109 times
			Configuration 430 occures 393 times	Configuration 430 occures 134 times
			Configuration 431 occures 698 times	Configuration 431 occures 333 times
			Configuration 432 occures 692 times	Configuration 432 occures 397 times
			Configuration 433 occures 349 times	Configuration 433 occures 127 times
			Configuration 434 occures 189 times	Configuration 434 occures 28 times
			Configuration 435 occures 187 times	Configuration 435 occures 26 times
			Configuration 436 occures 356 times	Configuration 436 occures 98 times
			Configuration 437 occures 405 times	Configuration 437 occures 136 times
			Configuration 438 occures 186 times	Configuration 438 occures 40 times
			Configuration 439 occures 361 times	Configuration 439 occures 119 times
			Configuration 440 occures 719 times	Configuration 440 occures 308 times
			Configuration 441 occures 369 times	Configuration 441 occures 127 times
			Configuration 442 occures 362 times	Configuration 442 occures 107 times
			Configuration 443 occures 416 times	Configuration 443 occures 109 times
			Configuration 444 occures 697 times	Configuration 444 occures 345 times
			Configuration 445 occures 698 times	Configuration 445 occures 356 times
			Configuration 446 occures 689 times	Configuration 446 occures 345 times
			Configuration 447 occures 1467 times	Configuration 447 occures 1070 times
			Configuration 448 occures 2693 times	Configuration 448 occures 3158 times
			Configuration 449 occures 1320 times	Configuration 449 occures 1016 times
			Configuration 450 occures 734 times	Configuration 450 occures 310 times
			Configuration 451 occures 733 times	Configuration 451 occures 345 times
			Configuration 452 occures 733 times	Configuration 452 occures 357 times
			Configuration 453 occures 723 times	Configuration 453 occures 334 times
			Configuration 454 occures 378 times	Configuration 454 occures 98 times
			Configuration 455 occures 713 times	Configuration 455 occures 406 times
			Configuration 456 occures 730 times	Configuration 456 occures 344 times
			Configuration 457 occures 340 times	Configuration 457 occures 114 times
			Configuration 458 occures 355 times	Configuration 458 occures 121 times
			Configuration 459 occures 372 times	Configuration 459 occures 131 times
			Configuration 460 occures 378 times	Configuration 460 occures 121 times
			Configuration 461 occures 368 times	Configuration 461 occures 123 times
			Configuration 462 occures 343 times	Configuration 462 occures 131 times
			Configuration 463 occures 691 times	Configuration 463 occures 308 times
			Configuration 464 occures 1355 times	Configuration 464 occures 1118 times
			Configuration 465 occures 719 times	Configuration 465 occures 362 times
			Configuration 466 occures 358 times	Configuration 466 occures 97 times
			Configuration 467 occures 320 times	Configuration 467 occures 123 times
			Configuration 468 occures 696 times	Configuration 468 occures 338 times
			Configuration 469 occures 734 times	Configuration 469 occures 331 times
			Configuration 470 occures 347 times	Configuration 470 occures 109 times
			Configuration 471 occures 717 times	Configuration 471 occures 369 times
			Configuration 472 occures 650 times	Configuration 472 occures 335 times
			Configuration 473 occures 361 times	Configuration 473 occures 104 times
			Configuration 474 occures 328 times	Configuration 474 occures 106 times
			Configuration 475 occures 377 times	Configuration 475 occures 117 times
			Configuration 476 occures 674 times	Configuration 476 occures 359 times
			Configuration 477 occures 708 times	Configuration 477 occures 353 times
			Configuration 478 occures 704 times	Configuration 478 occures 359 times
			Configuration 479 occures 1437 times	Configuration 479 occures 1107 times
			Configuration 480 occures 2721 times	Configuration 480 occures 3166 times
			Configuration 481 occures 1367 times	Configuration 481 occures 1095 times
			Configuration 482 occures 672 times	Configuration 482 occures 347 times
			Configuration 483 occures 702 times	Configuration 483 occures 358 times
			Configuration 484 occures 727 times	Configuration 484 occures 350 times
			Configuration 485 occures 696 times	Configuration 485 occures 362 times
			Configuration 486 occures 334 times	Configuration 486 occures 114 times
			Configuration 487 occures 733 times	Configuration 487 occures 355 times
			Configuration 488 occures 1445 times	Configuration 488 occures 1093 times
			Configuration 489 occures 689 times	Configuration 489 occures 345 times
			Configuration 490 occures 718 times	Configuration 490 occures 354 times
			Configuration 491 occures 713 times	Configuration 491 occures 367 times
			Configuration 492 occures 676 times	Configuration 492 occures 355 times
			Configuration 493 occures 679 times	Configuration 493 occures 364 times
			Configuration 494 occures 679 times	Configuration 494 occures 339 times
			Configuration 495 occures 1418 times	Configuration 495 occures 1122 times
			Configuration 496 occures 2737 times	Configuration 496 occures 3237 times
			Configuration 497 occures 1292 times	Configuration 497 occures 1072 times
			Configuration 498 occures 742 times	Configuration 498 occures 348 times
			Configuration 499 occures 738 times	Configuration 499 occures 342 times
			Configuration 500 occures 1291 times	Configuration 500 occures 1024 times
			Configuration 501 occures 1338 times	Configuration 501 occures 1111 times
			Configuration 502 occures 712 times	Configuration 502 occures 372 times
			Configuration 503 occures 1366 times	Configuration 503 occures 1065 times
			Configuration 504 occures 2632 times	Configuration 504 occures 3253 times
			Configuration 505 occures 1342 times	Configuration 505 occures 1060 times
			Configuration 506 occures 1416 times	Configuration 506 occures 1020 times
			Configuration 507 occures 1394 times	Configuration 507 occures 1011 times
			Configuration 508 occures 2646 times	Configuration 508 occures 3146 times
			Configuration 509 occures 2614 times	Configuration 509 occures 3223 times
			Configuration 510 occures 2699 times	Configuration 510 occures 3102 times
			Configuration 511 occures 5041 times	Configuration 511 occures 9415 times
			Configuration 512 occures 5090 times	Configuration 512 occures 9479 times
			Configuration 513 occures 2630 times	Configuration 513 occures 3310 times
			Configuration 514 occures 2497 times	Configuration 514 occures 3253 times
			Configuration 515 occures 2600 times	Configuration 515 occures 3102 times
			Configuration 516 occures 1329 times	Configuration 516 occures 1041 times
			Configuration 517 occures 1386 times	Configuration 517 occures 1031 times
			Configuration 518 occures 1324 times	Configuration 518 occures 1100 times
			Configuration 519 occures 2616 times	Configuration 519 occures 3175 times
			Configuration 520 occures 1382 times	Configuration 520 occures 1034 times
			Configuration 521 occures 653 times	Configuration 521 occures 357 times
			Configuration 522 occures 1337 times	Configuration 522 occures 1051 times
			Configuration 523 occures 1350 times	Configuration 523 occures 1067 times
			Configuration 524 occures 658 times	Configuration 524 occures 370 times
			Configuration 525 occures 700 times	Configuration 525 occures 352 times
			Configuration 526 occures 1302 times	Configuration 526 occures 1073 times
			Configuration 527 occures 2594 times	Configuration 527 occures 3149 times
			Configuration 528 occures 1462 times	Configuration 528 occures 1003 times
			Configuration 529 occures 683 times	Configuration 529 occures 351 times
			Configuration 530 occures 715 times	Configuration 530 occures 342 times
			Configuration 531 occures 692 times	Configuration 531 occures 340 times
			Configuration 532 occures 687 times	Configuration 532 occures 344 times
			Configuration 533 occures 724 times	Configuration 533 occures 326 times
			Configuration 534 occures 713 times	Configuration 534 occures 371 times
			Configuration 535 occures 1481 times	Configuration 535 occures 1039 times
			Configuration 536 occures 740 times	Configuration 536 occures 348 times
			Configuration 537 occures 364 times	Configuration 537 occures 119 times
			Configuration 538 occures 683 times	Configuration 538 occures 361 times
			Configuration 539 occures 711 times	Configuration 539 occures 345 times
			Configuration 540 occures 763 times	Configuration 540 occures 367 times
			Configuration 541 occures 702 times	Configuration 541 occures 364 times
			Configuration 542 occures 1438 times	Configuration 542 occures 1069 times
			Configuration 543 occures 2658 times	Configuration 543 occures 3176 times
			Configuration 544 occures 1403 times	Configuration 544 occures 1036 times
			Configuration 545 occures 661 times	Configuration 545 occures 381 times
			Configuration 546 occures 705 times	Configuration 546 occures 368 times
			Configuration 547 occures 677 times	Configuration 547 occures 357 times
			Configuration 548 occures 344 times	Configuration 548 occures 123 times
			Configuration 549 occures 334 times	Configuration 549 occures 113 times
			Configuration 550 occures 333 times	Configuration 550 occures 116 times
			Configuration 551 occures 724 times	Configuration 551 occures 369 times
			Configuration 552 occures 719 times	Configuration 552 occures 333 times
			Configuration 553 occures 342 times	Configuration 553 occures 123 times
			Configuration 554 occures 683 times	Configuration 554 occures 361 times
			Configuration 555 occures 714 times	Configuration 555 occures 361 times
			Configuration 556 occures 344 times	Configuration 556 occures 111 times
			Configuration 557 occures 382 times	Configuration 557 occures 118 times
			Configuration 558 occures 719 times	Configuration 558 occures 371 times
			Configuration 559 occures 1349 times	Configuration 559 occures 1098 times
			Configuration 560 occures 732 times	Configuration 560 occures 338 times
			Configuration 561 occures 373 times	Configuration 561 occures 127 times
			Configuration 562 occures 388 times	Configuration 562 occures 124 times
			Configuration 563 occures 365 times	Configuration 563 occures 125 times
			Configuration 564 occures 323 times	Configuration 564 occures 118 times
			Configuration 565 occures 362 times	Configuration 565 occures 103 times
			Configuration 566 occures 375 times	Configuration 566 occures 120 times
			Configuration 567 occures 732 times	Configuration 567 occures 379 times
			Configuration 568 occures 705 times	Configuration 568 occures 357 times
			Configuration 569 occures 384 times	Configuration 569 occures 115 times
			Configuration 570 occures 728 times	Configuration 570 occures 354 times
			Configuration 571 occures 712 times	Configuration 571 occures 318 times
			Configuration 572 occures 710 times	Configuration 572 occures 362 times
			Configuration 573 occures 715 times	Configuration 573 occures 358 times
			Configuration 574 occures 1298 times	Configuration 574 occures 1065 times
			Configuration 575 occures 2701 times	Configuration 575 occures 3166 times
			Configuration 576 occures 1372 times	Configuration 576 occures 1069 times
			Configuration 577 occures 711 times	Configuration 577 occures 333 times
			Configuration 578 occures 738 times	Configuration 578 occures 322 times
			Configuration 579 occures 698 times	Configuration 579 occures 348 times
			Configuration 580 occures 379 times	Configuration 580 occures 124 times
			Configuration 581 occures 335 times	Configuration 581 occures 124 times
			Configuration 582 occures 368 times	Configuration 582 occures 108 times
			Configuration 583 occures 716 times	Configuration 583 occures 368 times
			Configuration 584 occures 386 times	Configuration 584 occures 122 times
			Configuration 585 occures 173 times	Configuration 585 occures 45 times
			Configuration 586 occures 371 times	Configuration 586 occures 118 times
			Configuration 587 occures 366 times	Configuration 587 occures 116 times
			Configuration 588 occures 206 times	Configuration 588 occures 30 times
			Configuration 589 occures 182 times	Configuration 589 occures 44 times
			Configuration 590 occures 396 times	Configuration 590 occures 113 times
			Configuration 591 occures 670 times	Configuration 591 occures 317 times
			Configuration 592 occures 735 times	Configuration 592 occures 341 times
			Configuration 593 occures 321 times	Configuration 593 occures 142 times
			Configuration 594 occures 374 times	Configuration 594 occures 103 times
			Configuration 595 occures 335 times	Configuration 595 occures 120 times
			Configuration 596 occures 356 times	Configuration 596 occures 123 times
			Configuration 597 occures 343 times	Configuration 597 occures 136 times
			Configuration 598 occures 362 times	Configuration 598 occures 126 times
			Configuration 599 occures 731 times	Configuration 599 occures 341 times
			Configuration 600 occures 359 times	Configuration 600 occures 108 times
			Configuration 601 occures 199 times	Configuration 601 occures 31 times
			Configuration 602 occures 350 times	Configuration 602 occures 114 times
			Configuration 603 occures 347 times	Configuration 603 occures 130 times
			Configuration 604 occures 371 times	Configuration 604 occures 101 times
			Configuration 605 occures 381 times	Configuration 605 occures 113 times
			Configuration 606 occures 699 times	Configuration 606 occures 330 times
			Configuration 607 occures 1367 times	Configuration 607 occures 1096 times
			Configuration 608 occures 734 times	Configuration 608 occures 347 times
			Configuration 609 occures 372 times	Configuration 609 occures 110 times
			Configuration 610 occures 375 times	Configuration 610 occures 122 times
			Configuration 611 occures 342 times	Configuration 611 occures 121 times
			Configuration 612 occures 201 times	Configuration 612 occures 28 times
			Configuration 613 occures 163 times	Configuration 613 occures 54 times
			Configuration 614 occures 191 times	Configuration 614 occures 45 times
			Configuration 615 occures 407 times	Configuration 615 occures 123 times
			Configuration 616 occures 382 times	Configuration 616 occures 124 times
			Configuration 617 occures 188 times	Configuration 617 occures 33 times
			Configuration 618 occures 350 times	Configuration 618 occures 139 times
			Configuration 619 occures 366 times	Configuration 619 occures 120 times
			Configuration 620 occures 159 times	Configuration 620 occures 33 times
			Configuration 621 occures 181 times	Configuration 621 occures 37 times
			Configuration 622 occures 377 times	Configuration 622 occures 111 times
			Configuration 623 occures 749 times	Configuration 623 occures 325 times
			Configuration 624 occures 710 times	Configuration 624 occures 354 times
			Configuration 625 occures 366 times	Configuration 625 occures 131 times
			Configuration 626 occures 338 times	Configuration 626 occures 126 times
			Configuration 627 occures 379 times	Configuration 627 occures 107 times
			Configuration 628 occures 388 times	Configuration 628 occures 138 times
			Configuration 629 occures 393 times	Configuration 629 occures 115 times
			Configuration 630 occures 351 times	Configuration 630 occures 116 times
			Configuration 631 occures 748 times	Configuration 631 occures 343 times
			Configuration 632 occures 766 times	Configuration 632 occures 347 times
			Configuration 633 occures 369 times	Configuration 633 occures 127 times
			Configuration 634 occures 751 times	Configuration 634 occures 368 times
			Configuration 635 occures 708 times	Configuration 635 occures 345 times
			Configuration 636 occures 750 times	Configuration 636 occures 377 times
			Configuration 637 occures 648 times	Configuration 637 occures 372 times
			Configuration 638 occures 1306 times	Configuration 638 occures 1098 times
			Configuration 639 occures 2596 times	Configuration 639 occures 3273 times
			Configuration 640 occures 2636 times	Configuration 640 occures 3118 times
			Configuration 641 occures 1312 times	Configuration 641 occures 1053 times
			Configuration 642 occures 1349 times	Configuration 642 occures 1090 times
			Configuration 643 occures 1323 times	Configuration 643 occures 1100 times
			Configuration 644 occures 703 times	Configuration 644 occures 353 times
			Configuration 645 occures 694 times	Configuration 645 occures 340 times
			Configuration 646 occures 656 times	Configuration 646 occures 383 times
			Configuration 647 occures 1414 times	Configuration 647 occures 1071 times
			Configuration 648 occures 691 times	Configuration 648 occures 344 times
			Configuration 649 occures 365 times	Configuration 649 occures 119 times
			Configuration 650 occures 721 times	Configuration 650 occures 359 times
			Configuration 651 occures 676 times	Configuration 651 occures 374 times
			Configuration 652 occures 382 times	Configuration 652 occures 124 times
			Configuration 653 occures 347 times	Configuration 653 occures 107 times
			Configuration 654 occures 654 times	Configuration 654 occures 364 times
			Configuration 655 occures 1369 times	Configuration 655 occures 1039 times
			Configuration 656 occures 761 times	Configuration 656 occures 358 times
			Configuration 657 occures 358 times	Configuration 657 occures 110 times
			Configuration 658 occures 381 times	Configuration 658 occures 108 times
			Configuration 659 occures 348 times	Configuration 659 occures 124 times
			Configuration 660 occures 322 times	Configuration 660 occures 132 times
			Configuration 661 occures 352 times	Configuration 661 occures 112 times
			Configuration 662 occures 349 times	Configuration 662 occures 112 times
			Configuration 663 occures 707 times	Configuration 663 occures 370 times
			Configuration 664 occures 368 times	Configuration 664 occures 104 times
			Configuration 665 occures 186 times	Configuration 665 occures 32 times
			Configuration 666 occures 394 times	Configuration 666 occures 122 times
			Configuration 667 occures 373 times	Configuration 667 occures 108 times
			Configuration 668 occures 344 times	Configuration 668 occures 150 times
			Configuration 669 occures 387 times	Configuration 669 occures 115 times
			Configuration 670 occures 649 times	Configuration 670 occures 329 times
			Configuration 671 occures 1335 times	Configuration 671 occures 1094 times
			Configuration 672 occures 1351 times	Configuration 672 occures 1061 times
			Configuration 673 occures 686 times	Configuration 673 occures 389 times
			Configuration 674 occures 706 times	Configuration 674 occures 365 times
			Configuration 675 occures 690 times	Configuration 675 occures 373 times
			Configuration 676 occures 340 times	Configuration 676 occures 106 times
			Configuration 677 occures 363 times	Configuration 677 occures 127 times
			Configuration 678 occures 367 times	Configuration 678 occures 127 times
			Configuration 679 occures 707 times	Configuration 679 occures 320 times
			Configuration 680 occures 702 times	Configuration 680 occures 361 times
			Configuration 681 occures 378 times	Configuration 681 occures 107 times
			Configuration 682 occures 669 times	Configuration 682 occures 362 times
			Configuration 683 occures 720 times	Configuration 683 occures 361 times
			Configuration 684 occures 428 times	Configuration 684 occures 105 times
			Configuration 685 occures 386 times	Configuration 685 occures 113 times
			Configuration 686 occures 703 times	Configuration 686 occures 366 times
			Configuration 687 occures 1386 times	Configuration 687 occures 1081 times
			Configuration 688 occures 659 times	Configuration 688 occures 369 times
			Configuration 689 occures 372 times	Configuration 689 occures 124 times
			Configuration 690 occures 369 times	Configuration 690 occures 123 times
			Configuration 691 occures 381 times	Configuration 691 occures 122 times
			Configuration 692 occures 383 times	Configuration 692 occures 120 times
			Configuration 693 occures 359 times	Configuration 693 occures 100 times
			Configuration 694 occures 366 times	Configuration 694 occures 110 times
			Configuration 695 occures 764 times	Configuration 695 occures 363 times
			Configuration 696 occures 663 times	Configuration 696 occures 358 times
			Configuration 697 occures 336 times	Configuration 697 occures 105 times
			Configuration 698 occures 707 times	Configuration 698 occures 379 times
			Configuration 699 occures 678 times	Configuration 699 occures 328 times
			Configuration 700 occures 688 times	Configuration 700 occures 380 times
			Configuration 701 occures 774 times	Configuration 701 occures 369 times
			Configuration 702 occures 1309 times	Configuration 702 occures 1059 times
			Configuration 703 occures 2666 times	Configuration 703 occures 3241 times
			Configuration 704 occures 1417 times	Configuration 704 occures 1044 times
			Configuration 705 occures 636 times	Configuration 705 occures 313 times
			Configuration 706 occures 671 times	Configuration 706 occures 358 times
			Configuration 707 occures 694 times	Configuration 707 occures 362 times
			Configuration 708 occures 380 times	Configuration 708 occures 102 times
			Configuration 709 occures 355 times	Configuration 709 occures 119 times
			Configuration 710 occures 357 times	Configuration 710 occures 128 times
			Configuration 711 occures 733 times	Configuration 711 occures 368 times
			Configuration 712 occures 386 times	Configuration 712 occures 109 times
			Configuration 713 occures 189 times	Configuration 713 occures 46 times
			Configuration 714 occures 387 times	Configuration 714 occures 124 times
			Configuration 715 occures 350 times	Configuration 715 occures 108 times
			Configuration 716 occures 175 times	Configuration 716 occures 33 times
			Configuration 717 occures 181 times	Configuration 717 occures 50 times
			Configuration 718 occures 402 times	Configuration 718 occures 114 times
			Configuration 719 occures 756 times	Configuration 719 occures 403 times
			Configuration 720 occures 738 times	Configuration 720 occures 325 times
			Configuration 721 occures 373 times	Configuration 721 occures 110 times
			Configuration 722 occures 340 times	Configuration 722 occures 122 times
			Configuration 723 occures 371 times	Configuration 723 occures 99 times
			Configuration 724 occures 355 times	Configuration 724 occures 132 times
			Configuration 725 occures 383 times	Configuration 725 occures 118 times
			Configuration 726 occures 383 times	Configuration 726 occures 120 times
			Configuration 727 occures 721 times	Configuration 727 occures 361 times
			Configuration 728 occures 379 times	Configuration 728 occures 124 times
			Configuration 729 occures 183 times	Configuration 729 occures 35 times
			Configuration 730 occures 367 times	Configuration 730 occures 114 times
			Configuration 731 occures 379 times	Configuration 731 occures 139 times
			Configuration 732 occures 395 times	Configuration 732 occures 107 times
			Configuration 733 occures 417 times	Configuration 733 occures 129 times
			Configuration 734 occures 719 times	Configuration 734 occures 385 times
			Configuration 735 occures 1402 times	Configuration 735 occures 1074 times
			Configuration 736 occures 1382 times	Configuration 736 occures 1096 times
			Configuration 737 occures 702 times	Configuration 737 occures 355 times
			Configuration 738 occures 669 times	Configuration 738 occures 368 times
			Configuration 739 occures 725 times	Configuration 739 occures 365 times
			Configuration 740 occures 382 times	Configuration 740 occures 139 times
			Configuration 741 occures 355 times	Configuration 741 occures 123 times
			Configuration 742 occures 340 times	Configuration 742 occures 110 times
			Configuration 743 occures 755 times	Configuration 743 occures 336 times
			Configuration 744 occures 702 times	Configuration 744 occures 375 times
			Configuration 745 occures 345 times	Configuration 745 occures 108 times
			Configuration 746 occures 689 times	Configuration 746 occures 354 times
			Configuration 747 occures 726 times	Configuration 747 occures 345 times
			Configuration 748 occures 374 times	Configuration 748 occures 119 times
			Configuration 749 occures 393 times	Configuration 749 occures 115 times
			Configuration 750 occures 705 times	Configuration 750 occures 320 times
			Configuration 751 occures 1362 times	Configuration 751 occures 1046 times
			Configuration 752 occures 1407 times	Configuration 752 occures 1013 times
			Configuration 753 occures 714 times	Configuration 753 occures 359 times
			Configuration 754 occures 736 times	Configuration 754 occures 355 times
			Configuration 755 occures 686 times	Configuration 755 occures 339 times
			Configuration 756 occures 745 times	Configuration 756 occures 353 times
			Configuration 757 occures 656 times	Configuration 757 occures 326 times
			Configuration 758 occures 688 times	Configuration 758 occures 336 times
			Configuration 759 occures 1415 times	Configuration 759 occures 1047 times
			Configuration 760 occures 1466 times	Configuration 760 occures 1069 times
			Configuration 761 occures 675 times	Configuration 761 occures 358 times
			Configuration 762 occures 1392 times	Configuration 762 occures 1015 times
			Configuration 763 occures 1361 times	Configuration 763 occures 1081 times
			Configuration 764 occures 1394 times	Configuration 764 occures 1074 times
			Configuration 765 occures 1406 times	Configuration 765 occures 1038 times
			Configuration 766 occures 2590 times	Configuration 766 occures 3175 times
			Configuration 767 occures 5171 times	Configuration 767 occures 9635 times
			Configuration 768 occures 2617 times	Configuration 768 occures 3215 times
			Configuration 769 occures 2683 times	Configuration 769 occures 3210 times
			Configuration 770 occures 1284 times	Configuration 770 occures 1029 times
			Configuration 771 occures 2649 times	Configuration 771 occures 3114 times
			Configuration 772 occures 709 times	Configuration 772 occures 350 times
			Configuration 773 occures 1351 times	Configuration 773 occures 1025 times
			Configuration 774 occures 688 times	Configuration 774 occures 388 times
			Configuration 775 occures 2561 times	Configuration 775 occures 3155 times
			Configuration 776 occures 693 times	Configuration 776 occures 368 times
			Configuration 777 occures 708 times	Configuration 777 occures 357 times
			Configuration 778 occures 699 times	Configuration 778 occures 365 times
			Configuration 779 occures 1397 times	Configuration 779 occures 1016 times
			Configuration 780 occures 360 times	Configuration 780 occures 105 times
			Configuration 781 occures 774 times	Configuration 781 occures 360 times
			Configuration 782 occures 780 times	Configuration 782 occures 328 times
			Configuration 783 occures 2502 times	Configuration 783 occures 3117 times
			Configuration 784 occures 741 times	Configuration 784 occures 369 times
			Configuration 785 occures 747 times	Configuration 785 occures 314 times
			Configuration 786 occures 332 times	Configuration 786 occures 113 times
			Configuration 787 occures 724 times	Configuration 787 occures 324 times
			Configuration 788 occures 358 times	Configuration 788 occures 116 times
			Configuration 789 occures 668 times	Configuration 789 occures 306 times
			Configuration 790 occures 389 times	Configuration 790 occures 111 times
			Configuration 791 occures 1418 times	Configuration 791 occures 1087 times
			Configuration 792 occures 381 times	Configuration 792 occures 115 times
			Configuration 793 occures 353 times	Configuration 793 occures 105 times
			Configuration 794 occures 372 times	Configuration 794 occures 128 times
			Configuration 795 occures 723 times	Configuration 795 occures 349 times
			Configuration 796 occures 367 times	Configuration 796 occures 127 times
			Configuration 797 occures 702 times	Configuration 797 occures 340 times
			Configuration 798 occures 697 times	Configuration 798 occures 362 times
			Configuration 799 occures 2630 times	Configuration 799 occures 3119 times
			Configuration 800 occures 721 times	Configuration 800 occures 357 times
			Configuration 801 occures 707 times	Configuration 801 occures 337 times
			Configuration 802 occures 364 times	Configuration 802 occures 116 times
			Configuration 803 occures 723 times	Configuration 803 occures 363 times
			Configuration 804 occures 186 times	Configuration 804 occures 30 times
			Configuration 805 occures 417 times	Configuration 805 occures 102 times
			Configuration 806 occures 196 times	Configuration 806 occures 51 times
			Configuration 807 occures 700 times	Configuration 807 occures 370 times
			Configuration 808 occures 346 times	Configuration 808 occures 133 times
			Configuration 809 occures 362 times	Configuration 809 occures 111 times
			Configuration 810 occures 343 times	Configuration 810 occures 120 times
			Configuration 811 occures 675 times	Configuration 811 occures 337 times
			Configuration 812 occures 180 times	Configuration 812 occures 42 times
			Configuration 813 occures 366 times	Configuration 813 occures 111 times
			Configuration 814 occures 376 times	Configuration 814 occures 105 times
			Configuration 815 occures 1382 times	Configuration 815 occures 1033 times
			Configuration 816 occures 391 times	Configuration 816 occures 122 times
			Configuration 817 occures 379 times	Configuration 817 occures 124 times
			Configuration 818 occures 208 times	Configuration 818 occures 47 times
			Configuration 819 occures 393 times	Configuration 819 occures 111 times
			Configuration 820 occures 171 times	Configuration 820 occures 43 times
			Configuration 821 occures 376 times	Configuration 821 occures 135 times
			Configuration 822 occures 217 times	Configuration 822 occures 36 times
			Configuration 823 occures 715 times	Configuration 823 occures 345 times
			Configuration 824 occures 347 times	Configuration 824 occures 134 times
			Configuration 825 occures 339 times	Configuration 825 occures 137 times
			Configuration 826 occures 412 times	Configuration 826 occures 107 times
			Configuration 827 occures 749 times	Configuration 827 occures 353 times
			Configuration 828 occures 358 times	Configuration 828 occures 136 times
			Configuration 829 occures 776 times	Configuration 829 occures 433 times
			Configuration 830 occures 693 times	Configuration 830 occures 327 times
			Configuration 831 occures 2682 times	Configuration 831 occures 3281 times
			Configuration 832 occures 1342 times	Configuration 832 occures 1062 times
			Configuration 833 occures 1368 times	Configuration 833 occures 1081 times
			Configuration 834 occures 740 times	Configuration 834 occures 360 times
			Configuration 835 occures 1357 times	Configuration 835 occures 1040 times
			Configuration 836 occures 362 times	Configuration 836 occures 129 times
			Configuration 837 occures 669 times	Configuration 837 occures 364 times
			Configuration 838 occures 373 times	Configuration 838 occures 121 times
			Configuration 839 occures 1419 times	Configuration 839 occures 1030 times
			Configuration 840 occures 397 times	Configuration 840 occures 127 times
			Configuration 841 occures 373 times	Configuration 841 occures 122 times
			Configuration 842 occures 337 times	Configuration 842 occures 121 times
			Configuration 843 occures 698 times	Configuration 843 occures 394 times
			Configuration 844 occures 192 times	Configuration 844 occures 36 times
			Configuration 845 occures 352 times	Configuration 845 occures 105 times
			Configuration 846 occures 373 times	Configuration 846 occures 128 times
			Configuration 847 occures 1404 times	Configuration 847 occures 1017 times
			Configuration 848 occures 697 times	Configuration 848 occures 372 times
			Configuration 849 occures 716 times	Configuration 849 occures 334 times
			Configuration 850 occures 330 times	Configuration 850 occures 122 times
			Configuration 851 occures 702 times	Configuration 851 occures 335 times
			Configuration 852 occures 329 times	Configuration 852 occures 129 times
			Configuration 853 occures 723 times	Configuration 853 occures 352 times
			Configuration 854 occures 380 times	Configuration 854 occures 118 times
			Configuration 855 occures 1385 times	Configuration 855 occures 1068 times
			Configuration 856 occures 327 times	Configuration 856 occures 127 times
			Configuration 857 occures 374 times	Configuration 857 occures 114 times
			Configuration 858 occures 353 times	Configuration 858 occures 113 times
			Configuration 859 occures 739 times	Configuration 859 occures 342 times
			Configuration 860 occures 378 times	Configuration 860 occures 126 times
			Configuration 861 occures 736 times	Configuration 861 occures 353 times
			Configuration 862 occures 736 times	Configuration 862 occures 348 times
			Configuration 863 occures 2557 times	Configuration 863 occures 3219 times
			Configuration 864 occures 720 times	Configuration 864 occures 349 times
			Configuration 865 occures 634 times	Configuration 865 occures 346 times
			Configuration 866 occures 357 times	Configuration 866 occures 111 times
			Configuration 867 occures 740 times	Configuration 867 occures 362 times
			Configuration 868 occures 188 times	Configuration 868 occures 37 times
			Configuration 869 occures 391 times	Configuration 869 occures 125 times
			Configuration 870 occures 204 times	Configuration 870 occures 46 times
			Configuration 871 occures 692 times	Configuration 871 occures 392 times
			Configuration 872 occures 356 times	Configuration 872 occures 143 times
			Configuration 873 occures 391 times	Configuration 873 occures 130 times
			Configuration 874 occures 332 times	Configuration 874 occures 135 times
			Configuration 875 occures 750 times	Configuration 875 occures 357 times
			Configuration 876 occures 221 times	Configuration 876 occures 36 times
			Configuration 877 occures 377 times	Configuration 877 occures 130 times
			Configuration 878 occures 383 times	Configuration 878 occures 101 times
			Configuration 879 occures 1397 times	Configuration 879 occures 1015 times
			Configuration 880 occures 729 times	Configuration 880 occures 361 times
			Configuration 881 occures 733 times	Configuration 881 occures 374 times
			Configuration 882 occures 359 times	Configuration 882 occures 116 times
			Configuration 883 occures 725 times	Configuration 883 occures 325 times
			Configuration 884 occures 386 times	Configuration 884 occures 112 times
			Configuration 885 occures 752 times	Configuration 885 occures 317 times
			Configuration 886 occures 387 times	Configuration 886 occures 120 times
			Configuration 887 occures 1411 times	Configuration 887 occures 1128 times
			Configuration 888 occures 694 times	Configuration 888 occures 375 times
			Configuration 889 occures 720 times	Configuration 889 occures 340 times
			Configuration 890 occures 728 times	Configuration 890 occures 367 times
			Configuration 891 occures 1371 times	Configuration 891 occures 1059 times
			Configuration 892 occures 682 times	Configuration 892 occures 324 times
			Configuration 893 occures 1424 times	Configuration 893 occures 1050 times
			Configuration 894 occures 1423 times	Configuration 894 occures 1046 times
			Configuration 895 occures 5100 times	Configuration 895 occures 9455 times
			Configuration 896 occures 2611 times	Configuration 896 occures 3141 times
			Configuration 897 occures 2695 times	Configuration 897 occures 3175 times
			Configuration 898 occures 1320 times	Configuration 898 occures 1055 times
			Configuration 899 occures 2663 times	Configuration 899 occures 3129 times
			Configuration 900 occures 696 times	Configuration 900 occures 364 times
			Configuration 901 occures 1315 times	Configuration 901 occures 1077 times
			Configuration 902 occures 740 times	Configuration 902 occures 381 times
			Configuration 903 occures 2672 times	Configuration 903 occures 3158 times
			Configuration 904 occures 723 times	Configuration 904 occures 334 times
			Configuration 905 occures 737 times	Configuration 905 occures 334 times
			Configuration 906 occures 636 times	Configuration 906 occures 326 times
			Configuration 907 occures 1398 times	Configuration 907 occures 1095 times
			Configuration 908 occures 361 times	Configuration 908 occures 123 times
			Configuration 909 occures 721 times	Configuration 909 occures 366 times
			Configuration 910 occures 740 times	Configuration 910 occures 368 times
			Configuration 911 occures 2678 times	Configuration 911 occures 3157 times
			Configuration 912 occures 676 times	Configuration 912 occures 370 times
			Configuration 913 occures 728 times	Configuration 913 occures 347 times
			Configuration 914 occures 320 times	Configuration 914 occures 115 times
			Configuration 915 occures 673 times	Configuration 915 occures 375 times
			Configuration 916 occures 368 times	Configuration 916 occures 110 times
			Configuration 917 occures 748 times	Configuration 917 occures 404 times
			Configuration 918 occures 405 times	Configuration 918 occures 135 times
			Configuration 919 occures 1368 times	Configuration 919 occures 1031 times
			Configuration 920 occures 377 times	Configuration 920 occures 110 times
			Configuration 921 occures 338 times	Configuration 921 occures 122 times
			Configuration 922 occures 349 times	Configuration 922 occures 115 times
			Configuration 923 occures 777 times	Configuration 923 occures 332 times
			Configuration 924 occures 380 times	Configuration 924 occures 113 times
			Configuration 925 occures 750 times	Configuration 925 occures 329 times
			Configuration 926 occures 748 times	Configuration 926 occures 345 times
			Configuration 927 occures 2506 times	Configuration 927 occures 3137 times
			Configuration 928 occures 1405 times	Configuration 928 occures 1073 times
			Configuration 929 occures 1360 times	Configuration 929 occures 1021 times
			Configuration 930 occures 688 times	Configuration 930 occures 353 times
			Configuration 931 occures 1346 times	Configuration 931 occures 1083 times
			Configuration 932 occures 360 times	Configuration 932 occures 110 times
			Configuration 933 occures 700 times	Configuration 933 occures 381 times
			Configuration 934 occures 348 times	Configuration 934 occures 112 times
			Configuration 935 occures 1367 times	Configuration 935 occures 1017 times
			Configuration 936 occures 708 times	Configuration 936 occures 340 times
			Configuration 937 occures 691 times	Configuration 937 occures 367 times
			Configuration 938 occures 679 times	Configuration 938 occures 374 times
			Configuration 939 occures 1324 times	Configuration 939 occures 1076 times
			Configuration 940 occures 369 times	Configuration 940 occures 98 times
			Configuration 941 occures 696 times	Configuration 941 occures 351 times
			Configuration 942 occures 776 times	Configuration 942 occures 350 times
			Configuration 943 occures 2572 times	Configuration 943 occures 3160 times
			Configuration 944 occures 690 times	Configuration 944 occures 353 times
			Configuration 945 occures 678 times	Configuration 945 occures 350 times
			Configuration 946 occures 349 times	Configuration 946 occures 120 times
			Configuration 947 occures 702 times	Configuration 947 occures 383 times
			Configuration 948 occures 331 times	Configuration 948 occures 99 times
			Configuration 949 occures 730 times	Configuration 949 occures 388 times
			Configuration 950 occures 405 times	Configuration 950 occures 122 times
			Configuration 951 occures 1407 times	Configuration 951 occures 1076 times
[truncated: 2,139 more rows]
